# Supplementary material for: Synthesis, properties, and chemoselective reactions of an AlH–BH functional group
Source: Chem Sci. 2025 Aug 15;16(37):17193–9. doi: 10.1039/d5sc05133a (PMC12394903; doi:10.1039/d5sc05133a)
Supplement: SC-016-D5SC05133A-s001 [file SC-016-D5SC05133A-s001.xyz]

112
3a'.log
Al        1.418732    4.970809    7.517075
H        0.047598    4.231696    7.021170
H        3.754349    4.223740    8.894382
N        2.504118    4.971632    5.846447
C        2.126364    5.679163    4.791812
C        1.111894    6.658114    4.847682
H        0.809428    7.083284    3.897736
C        0.619999    7.284992    5.994819
N        0.930162    6.887913    7.235843
C        2.778187    5.477006    3.444414
H        3.758936    5.007666    3.528722
H        2.878075    6.430613    2.921269
H        2.147628    4.826005    2.829446
C       -0.297930    8.467893    5.795058
H       -1.333497    8.137405    5.930568
H       -0.202473    8.882498    4.790212
H       -0.113909    9.258252    6.525382
C        3.556738    4.012912    5.725382
C        4.831653    4.340524    6.235818
C        5.853689    3.396653    6.115768
H        6.845323    3.627339    6.491789
C        5.617108    2.152253    5.536066
H        6.421048    1.424601    5.465656
C        4.349988    1.838442    5.061812
H        4.167994    0.860967    4.623818
C        3.299609    2.760638    5.132182
C        5.072840    5.701494    6.863725
H        4.152506    5.956733    7.401725
C        6.208939    5.711897    7.886776
H        7.190879    5.596152    7.413927
H        6.082896    4.909272    8.620362
H        6.219599    6.669500    8.418588
C        5.304806    6.778392    5.794741
H        5.500462    7.749168    6.263320
H        4.434911    6.895393    5.144606
H        6.168550    6.523296    5.170700
C        1.935806    2.399192    4.565615
H        1.315943    3.300271    4.568635
C        2.034071    1.896190    3.118853
H        2.597890    2.586047    2.483080
H        1.032684    1.775297    2.692089
H        2.529543    0.920419    3.067509
C        1.223218    1.373061    5.449091
H        0.228793    1.147134    5.048498
H        1.102400    1.745370    6.468361
H        1.790076    0.438888    5.503151
C        0.666301    7.768510    8.324981
C       -0.569330    7.718155    9.002073
C       -0.750790    8.540428   10.120418
H       -1.691806    8.500096   10.662711
C        0.247442    9.409119   10.543586
H        0.089143   10.040534   11.413654
C        1.448335    9.479148    9.841088
H        2.215216   10.172016   10.172776
C        1.683884    8.669335    8.726552
C       -1.699293    6.811815    8.541977
H       -1.394824    6.351561    7.596601
C       -2.991027    7.604185    8.297148
H       -3.749614    6.959690    7.840931
H       -2.822664    8.458536    7.634470
H       -3.408372    7.990744    9.233532
C       -1.947630    5.670788    9.534322
H       -2.203836    6.056588   10.528048
H       -1.063613    5.038441    9.630637
H       -2.772112    5.036670    9.192439
C        2.996476    8.755506    7.956517
H        3.225926    7.739851    7.613875
C        4.175742    9.261780    8.795065
H        4.270745    8.744587    9.753576
H        5.109135    9.116910    8.242346
H        4.089794   10.334309    9.002966
C        2.871798    9.634947    6.701434
H        3.851849    9.751527    6.226574
H        2.202745    9.198872    5.959234
H        2.500264   10.631657    6.964253
N        2.625849    5.070653   10.637317
C        3.244185    4.052045   11.538971
H        3.163867    4.364532   12.586499
H        4.299192    3.993973   11.260423
C        2.538102    2.739671   11.216723
H        3.238976    1.902309   11.366809
H        1.690699    2.556459   11.901957
N        2.092029    2.897202    9.841533
C        1.284555    5.441927   11.142434
H        0.873134    6.225789   10.508243
H        1.356303    5.808698   12.172716
H        0.641483    4.563827   11.097262
C        3.466481    6.272903   10.545075
H        4.436207    6.000037   10.128685
H        3.589725    6.730997   11.532579
H        2.971807    6.977978    9.881424
C        1.801757    1.684781    9.171765
C        2.835660    0.874415    8.654202
C        2.519069   -0.363189    8.091491
H        3.322738   -0.980548    7.692426
C        1.202084   -0.820647    8.008437
C        0.190022   -0.002824    8.512314
H       -0.844582   -0.336366    8.449956
C        0.468612    1.237780    9.093670
C        4.261694    1.347992    8.692877
H        4.940699    0.588867    8.295311
H        4.583188    1.598614    9.709789
H        4.381718    2.255973    8.097567
C        0.880513   -2.128744    7.335522
H       -0.044495   -2.566402    7.723675
H        1.684587   -2.859615    7.468658
H        0.745231   -1.986537    6.255556
C       -0.643249    2.110985    9.601322
H       -1.596219    1.573837    9.623741
H       -0.755206    2.981150    8.946549
H       -0.431278    2.487881   10.606737
B        2.570465    4.213420    9.222724
112
3a.log
Al        4.505873    3.264336    5.128346
C        3.857122    5.135577    7.187830
N        3.976926    2.420673    2.137244
N        4.173236    2.203437    6.719797
N        3.724692    4.875795    5.891459
C        4.300988    2.767685    7.922711
C        3.923391    0.800190    6.605693
N        7.095642    3.453553    0.277598
C        3.131080    2.006571    1.052518
B        3.425291    2.639753    3.405413
C        2.594414    0.336244    6.710392
C        1.498748    2.531432   -0.639686
H        0.868813    3.262439   -1.143295
C        2.319907    2.958448    0.405748
C        4.099448    6.812081    4.427107
C        1.458355    1.197093   -1.053218
C        3.090961    0.652255    0.680634
C        6.410244    0.406987    6.168434
H        6.432461    1.468374    6.437391
C        3.590424    6.528285    7.697949
H        4.465034    7.158856    7.504283
H        3.398420    6.530149    8.771921
H        2.745599    6.986370    7.178590
C        0.953271    4.695264    5.122987
H        1.563457    3.794298    5.247457
C        6.410802    6.336752    3.594183
H        6.118515    5.318582    3.325547
H        7.476349    6.321038    3.847759
H        6.277498    6.974459    2.712782
C        4.985307   -0.087187    6.339901
C        5.721497    3.552303    0.751026
H        5.061376    3.374540   -0.105621
H        5.488924    4.563422    1.138163
C        4.251899    4.157113    8.123530
H        4.397744    4.501204    9.140278
C        4.497227    1.879530    9.123635
H        3.702260    1.133643    9.197569
H        4.532003    2.454131   10.049949
H        5.434636    1.323243    9.014107
C        5.577530    6.848415    4.776682
H        5.750025    6.159118    5.609347
C        2.253482    0.274232   -0.373625
H        2.214295   -0.775234   -0.660142
C        6.833014    0.295697    4.696638
H        6.881642   -0.753112    4.381910
H        7.817856    0.747479    4.538116
H        6.117068    0.803009    4.042996
C        0.590631    0.773643   -2.209267
H       -0.334307    1.357308   -2.251463
H        0.321184   -0.284703   -2.143075
H        1.110476    0.919520   -3.164332
C        8.066553    3.848512    1.287249
H        7.967643    4.909644    1.583171
H        9.078393    3.695498    0.898813
H        7.962250    3.236871    2.186865
C        2.254917    7.677606    3.106873
H        1.873712    8.391077    2.381394
C        4.696713   -1.447893    6.196601
H        5.504670   -2.143007    5.984323
C        3.224300    5.853126    4.975604
C        1.872508    5.772994    4.569519
C       -0.193191    4.342841    4.172558
H       -0.914885    5.162124    4.079776
H       -0.739934    3.476263    4.551560
H        0.176665    4.093101    3.173810
C        3.898399   -0.388920    1.410905
H        4.904199   -0.491229    0.985532
H        3.417173   -1.368489    1.343062
H        4.014248   -0.135499    2.468684
C        7.282256    4.225539   -0.939536
H        6.592467    3.874055   -1.713255
H        8.303542    4.089901   -1.310064
H        7.113469    5.310570   -0.793649
C        2.358120   -1.034986    6.577272
H        1.342370   -1.410818    6.668157
C        7.399779   -0.323634    7.083528
H        7.097394   -0.256997    8.133599
H        8.398931    0.114321    6.988035
H        7.480321   -1.385832    6.827979
C        2.314215    4.401152    0.835968
H        2.101301    4.508477    1.903276
H        1.562485    4.969625    0.282019
H        3.285444    4.878318    0.672724
C        1.430988    1.282177    6.956581
H        1.820218    2.304543    6.923019
C        3.588924    7.717575    3.490724
H        4.251386    8.459258    3.052704
C        6.043605    8.243573    5.211077
H        6.001835    8.959066    4.382708
H        7.081445    8.205403    5.558015
H        5.425982    8.642625    6.021946
C        5.404277    2.511514    1.824114
H        5.778118    1.541902    1.472775
H        5.919864    2.746380    2.758159
C        0.803191    1.066406    8.340398
H        0.394446    0.054045    8.434214
H       -0.016185    1.775358    8.502148
H        1.531312    1.208675    9.144005
C        3.396698   -1.924713    6.322533
H        3.191771   -2.986575    6.216774
C        1.409393    6.709758    3.641672
H        0.375249    6.675340    3.316204
C        0.404617    5.066754    6.507746
H        1.204101    5.181507    7.243274
H       -0.267574    4.281985    6.872288
H       -0.160004    6.004921    6.463963
C        0.367596    1.153841    5.860088
H        0.791224    1.360472    4.873318
H       -0.446851    1.862357    6.042091
H       -0.071601    0.150743    5.839469
H        6.108262    3.530812    5.110065
H        2.233656    2.469195    3.442982
112
3b.log
Al        1.391723    5.124006    7.261149
Al        2.784398    4.514251    9.367188
H        0.006744    4.325226    6.965982
H        4.335853    4.980580    9.526914
N        2.400857    5.030333    5.581907
C        2.055241    5.754283    4.522240
C        1.171306    6.849447    4.591849
H        0.925724    7.326085    3.650896
C        0.721851    7.494329    5.752444
N        0.919766    7.003773    6.976689
C        2.633598    5.415877    3.171556
H        3.700342    5.191048    3.244298
H        2.485696    6.230138    2.460851
H        2.146029    4.518836    2.776990
C       -0.008960    8.803204    5.598289
H       -1.061774    8.665845    5.868011
H        0.042277    9.174948    4.574257
H        0.389755    9.563245    6.274306
C        3.386275    4.000140    5.456664
C        4.715762    4.280443    5.848528
C        5.663931    3.262577    5.713206
H        6.693812    3.447032    5.998921
C        5.307428    1.999075    5.248958
H        6.059275    1.218511    5.171042
C        3.987908    1.732024    4.911311
H        3.708746    0.735360    4.581651
C        3.005446    2.724203    4.996063
C        5.092864    5.640168    6.419849
H        4.266300    5.940070    7.076553
C        6.356479    5.596000    7.280804
H        7.255194    5.425001    6.676748
H        6.289263    4.816822    8.044732
H        6.488308    6.552597    7.793775
C        5.233268    6.719971    5.337088
H        5.554198    7.665429    5.788824
H        4.290506    6.910360    4.820296
H        5.984086    6.429345    4.593572
C        1.566819    2.394038    4.636635
H        0.995227    3.327470    4.624581
C        1.444683    1.744359    3.251956
H        1.933928    2.338430    2.473113
H        0.389888    1.628602    2.981442
H        1.896487    0.746484    3.236307
C        0.946460    1.494714    5.710549
H       -0.107983    1.296926    5.488819
H        1.003521    1.953819    6.700159
H        1.471662    0.537138    5.768919
C        0.686328    7.814385    8.125528
C       -0.565720    7.781702    8.773069
C       -0.726277    8.535131    9.941704
H       -1.680278    8.512925   10.461684
C        0.309925    9.315760   10.443765
H        0.163795    9.899433   11.348463
C        1.531983    9.355085    9.777548
H        2.333157    9.979258   10.165007
C        1.749112    8.602903    8.618938
C       -1.725062    6.964273    8.227021
H       -1.427893    6.581183    7.245251
C       -2.985037    7.820761    8.042469
H       -3.762082    7.244554    7.529711
H       -2.779938    8.719819    7.452599
H       -3.397491    8.144259    9.004447
C       -2.021004    5.745926    9.110624
H       -2.251408    6.048282   10.138960
H       -1.168110    5.063006    9.131348
H       -2.878627    5.188789    8.719464
C        3.082462    8.681180    7.892336
H        3.062845    7.940863    7.086670
C        4.267736    8.339955    8.800804
H        4.210686    7.310797    9.165879
H        5.204826    8.442708    8.244132
H        4.326542    9.011173    9.664791
C        3.275482   10.063066    7.251344
H        4.214016   10.093317    6.687427
H        2.462159   10.307049    6.562027
H        3.315244   10.848968    8.014102
N        2.196629    5.227714   11.257835
C        2.698946    4.102732   12.092482
H        2.381452    4.240340   13.136295
H        3.792350    4.150288   12.051409
C        2.223788    2.770685   11.521535
H        2.831510    1.972451   11.977892
H        1.184463    2.580622   11.843116
N        2.380150    2.821522   10.082318
C        0.733294    5.360581   11.368055
H        0.402921    6.195498   10.747915
H        0.438371    5.547430   12.409767
H        0.253308    4.446997   11.016102
C        2.843280    6.487222   11.660511
H        3.923153    6.398752   11.525449
H        2.620343    6.715586   12.711688
H        2.472327    7.300117   11.033808
C        2.191258    1.612442    9.388025
C        3.291596    0.987992    8.757181
C        3.112005   -0.231629    8.101715
H        3.969893   -0.700137    7.621796
C        1.871074   -0.869468    8.053695
C        0.785982   -0.229292    8.654082
H       -0.201134   -0.685295    8.590617
C        0.917693    1.003824    9.297318
C        4.648068    1.635772    8.798658
H        5.427937    0.943257    8.469012
H        4.883446    1.993572    9.805632
H        4.695224    2.506905    8.134738
C        1.691665   -2.166940    7.309965
H        0.918852   -2.791821    7.769025
H        2.620475   -2.745357    7.279344
H        1.385687   -1.986606    6.270903
C       -0.301575    1.715761    9.814490
H       -1.210996    1.331239    9.344239
H       -0.222845    2.784691    9.589840
H       -0.425024    1.615781   10.899953
115
4.log
Al        0.333960    7.647824    6.130368
H       -0.823104    4.998737    7.434783
N       -0.635614    8.792320    4.938772
C       -1.099193    9.973479    5.342199
C       -0.724483   10.563169    6.566527
H       -1.241641   11.478033    6.830175
C        0.315800   10.168980    7.417774
N        1.028699    9.053515    7.215969
C       -2.081499   10.725562    4.484694
H       -1.981419   11.803288    4.625609
H       -3.098560   10.441364    4.775618
H       -1.962591   10.484201    3.426866
C        0.629147   11.025058    8.615503
H        0.170513   12.011980    8.541211
H        1.705233   11.135959    8.763582
H        0.236448   10.525049    9.508815
C       -0.945793    8.246248    3.649142
C        0.028567    8.340607    2.629233
C       -0.261507    7.772526    1.386549
H        0.466861    7.838711    0.585170
C       -1.464371    7.109490    1.159915
H       -1.669438    6.673188    0.186218
C       -2.392567    6.992792    2.186241
H       -3.319648    6.453391    2.012168
C       -2.153122    7.547423    3.448879
C        1.344737    9.060688    2.870293
H        1.586585    8.943733    3.931841
C        2.514969    8.468063    2.082794
H        2.627269    7.398843    2.282622
H        3.445895    8.959814    2.375429
H        2.401234    8.609906    1.002679
C        1.203190   10.565779    2.607259
H        0.928178   10.752042    1.563080
H        2.148161   11.081764    2.809100
H        0.435731   11.012824    3.245009
C       -3.164842    7.334078    4.561140
H       -2.805980    7.848020    5.457577
C       -3.265303    5.842315    4.908747
H       -3.890198    5.692196    5.793752
H       -2.276570    5.426934    5.121223
H       -3.693964    5.268163    4.079996
C        2.301031    8.870616    7.849339
C        2.411816    8.088639    9.014126
C        3.682138    7.900150    9.569633
H        3.784998    7.295996   10.466990
C        4.810109    8.472887    8.995197
H        5.787663    8.323650    9.445485
C        4.685264    9.231612    7.834885
H        5.572686    9.668250    7.386294
C        3.441077    9.433534    7.232303
C        1.205831    7.420974    9.647800
H        0.310948    7.763926    9.119130
C        1.037488    7.797822   11.124251
H        1.869924    7.429914   11.734014
H        0.115727    7.361736   11.522520
H        0.985208    8.883604   11.252832
C        1.297952    5.898299    9.473763
H        1.419640    5.630264    8.417999
H        0.396246    5.406978    9.853165
H        2.160238    5.492851   10.014547
C        3.331820   10.247077    5.953209
H        2.363400   10.011688    5.500676
C        4.419348    9.887258    4.936343
H        5.416640   10.177583    5.283488
H        4.240911   10.420002    3.996885
H        4.428076    8.813902    4.727362
C        3.348793   11.755360    6.239814
H        3.279199   12.322199    5.304954
H        4.278617   12.043121    6.743462
H        2.885722    7.148376    5.017302
B        1.871570    6.537190    5.224840
N        1.886912    5.219906    4.769314
C        3.062611    4.707087    4.122138
C        3.042984    4.453266    2.739565
C        4.208611    3.972618    2.135249
H        4.200779    3.784105    1.063169
C        5.377657    3.741046    2.860085
C        5.369946    4.022758    4.228772
H        6.277355    3.864328    4.808455
C        4.233872    4.508357    4.878964
C        1.819870    4.710064    1.897174
H        1.213940    3.802775    1.782908
H        2.107900    5.032474    0.892369
H        1.179213    5.484350    2.327167
C        6.608447    3.185083    2.193594
H        6.629773    3.423779    1.126113
H        6.643648    2.092475    2.285248
H        7.523057    3.578296    2.648069
C        4.292616    4.849344    6.345449
H        4.356066    5.933234    6.497930
H        5.168288    4.393275    6.815258
H        3.400018    4.515352    6.881130
C        0.782843    4.271366    4.919288
H        0.562893    3.785657    3.963127
H       -0.100110    4.849739    5.201591
C        1.098701    3.180853    5.943798
H        1.125768    3.627380    6.959572
H        2.107973    2.808582    5.733356
N        0.188103    2.049840    5.866133
C        0.691595    0.923389    6.635592
H        1.683114    0.637266    6.270989
H        0.770202    1.140583    7.718374
C       -1.167150    2.386070    6.273104
H       -1.573015    3.185943    5.648527
H       -1.232679    2.705933    7.330596
H       -1.814056    1.512915    6.145292
H        2.513077   12.057713    6.875540
H        0.024468    0.064633    6.510892
C       -4.547858    7.893100    4.202401
H       -4.994078    7.345548    3.364868
H       -5.226564    7.802001    5.056516
H       -4.497909    8.947428    3.915131
O       -1.031701    6.994605    7.137766
O       -2.396793    5.784124    8.418490
C       -1.435138    5.887566    7.685723
131
5.log
Al       11.088766   10.604592    5.173057
H       11.146153    9.762516    6.542338
N       10.654167   12.440280    5.558974
C       11.593462   13.265362    6.024236
C       12.965229   12.970820    5.963866
H       13.631956   13.687621    6.427963
N       12.897193   10.972296    4.623585
C       13.581479   11.948276    5.217426
C       11.177830   14.593743    6.594514
H       10.867458   15.265222    5.788376
H       11.998212   15.066176    7.136511
H       10.319030   14.480132    7.260621
C       15.085930   11.973134    5.130217
H       15.494579   11.486002    6.022814
H       15.464304   12.996981    5.106773
H       15.453893   11.429669    4.258912
C        9.293973   12.866808    5.425440
C        8.912063   13.599559    4.281487
C        7.559180   13.912837    4.121048
H        7.243986   14.466183    3.240623
C        6.608815   13.509579    5.052662
H        5.560346   13.750668    4.900986
C        7.006268   12.804127    6.182942
H        6.263583   12.506730    6.918353
C        8.349247   12.480315    6.399351
C        9.913118   14.046356    3.227967
H       10.914007   13.755831    3.563622
C        9.898444   15.571588    3.049447
H        8.952589   15.910667    2.613099
H       10.702834   15.882386    2.374349
H       10.028177   16.100028    3.999103
C        9.664797   13.351305    1.883654
H        9.790454   12.267886    1.963366
H       10.371726   13.723723    1.135023
H        8.653352   13.554631    1.515409
C        8.756911   11.778212    7.685336
H        9.842058   11.634600    7.660754
C        8.431884   12.646156    8.910148
H        8.891685   13.636878    8.838477
H        8.798629   12.167128    9.824241
H        7.351335   12.789789    9.019625
C        8.112529   10.393857    7.820450
H        7.019874   10.462786    7.859893
H        8.452638    9.902942    8.738010
H        8.371510    9.747508    6.979325
C       13.525390   10.023718    3.753729
C       14.109138    8.860013    4.292684
C       14.623708    7.909939    3.402542
H       15.068150    6.999269    3.795171
C       14.587121    8.120484    2.030154
H       14.995101    7.374399    1.353856
C       14.029196    9.290111    1.520379
H       14.011026    9.441151    0.446241
C       13.469885   10.254852    2.360688
C       14.233457    8.631274    5.791156
H       13.844178    9.517144    6.302943
C       15.702889    8.456038    6.201484
H       16.118946    7.524635    5.802407
H       15.791684    8.415990    7.292304
H       16.324903    9.278283    5.835321
C       13.394036    7.438922    6.263155
H       12.333933    7.608501    6.066510
H       13.512508    7.291523    7.341996
H       13.695983    6.512302    5.762730
C       12.852122   11.531411    1.809475
H       12.027599   11.795576    2.479507
C       12.256543   11.372765    0.410968
H       13.013637   11.116086   -0.338330
H       11.804944   12.316588    0.093538
H       11.472423   10.613964    0.410185
C       13.862299   12.688439    1.823290
H       14.732848   12.451719    1.200862
H       14.218956   12.912385    2.830602
H       13.399018   13.598891    1.427000
C        9.852021    9.751443    3.831955
B        8.727221    8.874896    4.484435
H        7.700734    9.399803    4.804662
N        8.913429    7.542873    4.856346
C       10.118906    6.773670    4.551921
H       10.533406    6.344191    5.469939
H       10.858299    7.470932    4.148651
C        9.859891    5.619023    3.583438
H        8.943479    5.110396    3.904507
H        9.672219    6.015712    2.568781
N       10.933626    4.633051    3.611463
C        7.889931    6.849342    5.580560
C        8.077870    6.546668    6.940362
C        7.061388    5.864855    7.616674
H        7.200915    5.632354    8.670989
C        5.877359    5.484504    6.985050
C        5.716701    5.809811    5.635641
H        4.798375    5.524057    5.125764
C        6.700560    6.491474    4.916869
C        9.328969    6.942001    7.681068
H        9.099203    7.171093    8.725661
H        9.807173    7.819821    7.238544
H       10.064693    6.128176    7.682688
C        4.784380    4.775756    7.741578
H        5.175058    4.258949    8.623077
H        4.276698    4.037520    7.112638
H        4.022565    5.485129    8.087656
C        6.468612    6.860903    3.476432
H        6.192066    7.916717    3.382225
H        5.659544    6.265287    3.044805
H        7.361836    6.735106    2.859261
C       12.204318    5.151868    3.131293
H       12.189794    5.410003    2.057184
H       12.985913    4.401212    3.289432
H       12.494011    6.048759    3.682835
C       10.558887    3.434577    2.881926
H        9.639559    3.014214    3.301933
H       11.349182    2.682462    2.976408
H       10.391220    3.619852    1.802752
N        9.986651    9.949371    2.561684
C        9.060556    9.303769    1.700755
C        9.534644    8.243340    0.896013
C        8.640737    7.583362    0.053185
H        9.000113    6.747212   -0.542714
C        7.308107    7.983612   -0.039935
H        6.624897    7.464790   -0.706598
C        6.865633    9.054578    0.724726
H        5.829450    9.379284    0.654146
C        7.717502    9.726822    1.611352
C       10.980037    7.831614    0.939186
H       11.601464    8.519902    0.358623
H       11.112525    6.831070    0.518893
H       11.390739    7.841316    1.950544
C        7.154876   10.868336    2.418530
H        6.330100   10.524829    3.052784
H        6.756528   11.647362    1.759143
H        7.888754   11.333817    3.073559
138
6.log
Al        1.161467    8.034916    5.132162
H        0.950169    6.525260    5.535674
N       -0.531509    8.839062    4.741750
C       -0.990159    9.952000    5.318379
C       -0.381392   10.537658    6.437699
H       -0.852279   11.433594    6.823938
C        0.713047   10.047772    7.174080
N        1.480812    9.037197    6.759904
C       -2.195456   10.636968    4.736040
H       -1.844362   11.275599    3.915735
H       -2.699305   11.267531    5.470336
H       -2.908564    9.925829    4.316458
C        0.974625   10.700061    8.507746
H        0.691410   11.754418    8.479783
H        2.015805   10.611984    8.818654
H        0.361061   10.214100    9.273031
C       -1.396279    8.027457    3.930581
C       -1.279973    8.026167    2.527909
C       -2.100440    7.159410    1.796815
H       -2.024646    7.149553    0.712891
C       -3.016908    6.327664    2.429022
H       -3.648362    5.665550    1.843150
C       -3.119877    6.343463    3.816374
H       -3.834873    5.689113    4.307884
C       -2.309492    7.175669    4.592353
C       -0.337759    8.965984    1.804756
H        0.224971    9.515640    2.561895
C        0.672206    8.212088    0.933427
H        1.264353    7.519627    1.536562
H        1.362936    8.919899    0.465187
H        0.175731    7.648505    0.135426
C       -1.118345    9.995375    0.977100
H       -1.667213    9.515575    0.158538
H       -0.429026   10.728183    0.546687
H       -1.843483   10.534168    1.594894
C       -2.443428    7.155486    6.106731
H       -1.664506    7.799692    6.523871
C       -2.215300    5.754228    6.680349
H       -2.283944    5.779013    7.773318
H       -1.222866    5.385518    6.408335
H       -2.960377    5.037771    6.318215
C        2.499550    8.523156    7.637503
C        2.158920    7.558409    8.607578
C        3.157138    7.127152    9.488156
H        2.910758    6.392478   10.249871
C        4.453134    7.617816    9.406623
H        5.210896    7.279071   10.107766
C        4.784257    8.523611    8.405025
H        5.807569    8.874922    8.323588
C        3.829379    8.977750    7.491008
C        0.770188    6.949422    8.719434
H        0.145901    7.372579    7.926285
C        0.107258    7.269141   10.065744
H        0.654256    6.808604   10.895714
H       -0.916859    6.881221   10.086941
H        0.066593    8.345299   10.255584
C        0.830377    5.431717    8.499292
H        1.203518    5.201731    7.498494
H       -0.164048    4.988286    8.602759
H        1.486988    4.947532    9.229558
C        4.231556    9.925729    6.374391
H        3.535937    9.766764    5.548364
C        5.626362    9.623319    5.819582
H        6.419614    9.850814    6.540091
H        5.810764   10.230695    4.930415
H        5.712088    8.573062    5.525047
C        4.119945   11.396169    6.794573
H        4.417242   12.049280    5.967256
H        4.770540   11.608413    7.650737
N        2.455025    8.246051    3.795616
C        3.060154    9.385115    3.215716
C        4.312179    9.077529    2.735977
N        4.534032    7.720298    2.937232
H        5.412925    7.281451    2.723269
B        3.363545    7.144304    3.539664
C        2.365579   10.667304    3.022742
C        1.686104   11.305418    4.065743
H        1.720095   10.881341    5.059557
C        0.975107   12.484458    3.853207
H        0.445950   12.940633    4.685518
C        0.950454   13.070046    2.588939
H        0.397238   13.989369    2.418486
C        1.649664   12.463260    1.542418
H        1.640902   12.909055    0.551342
C        2.339107   11.274031    1.753492
H        2.861762   10.793727    0.932502
C        5.320518    9.929619    2.105555
C        5.474080   11.281002    2.467069
H        4.820742   11.702318    3.224250
C        6.449016   12.072794    1.871700
H        6.547702   13.113506    2.168823
C        7.309220   11.534950    0.911495
H        8.075580   12.153667    0.453270
C        7.177560   10.194624    0.551299
H        7.837790    9.763970   -0.196898
C        6.193925    9.401482    1.138383
H        6.083351    8.366835    0.823486
N        3.172455    5.730867    3.733958
C        4.356340    4.949641    3.864255
C        4.991110    4.365507    2.751191
C        6.168786    3.636833    2.953087
H        6.661101    3.188095    2.091650
C        6.737587    3.484003    4.217921
C        6.103095    4.095396    5.303723
H        6.536270    3.997813    6.297777
C        4.924113    4.825263    5.149566
C        4.448085    4.535763    1.356214
H        3.702012    3.767945    1.118256
H        5.248872    4.451616    0.615456
H        3.965995    5.510468    1.236009
C        7.987292    2.666407    4.415243
H        7.741885    1.640801    4.718012
H        8.624840    3.090590    5.197454
H        8.576055    2.602656    3.495177
C        4.265994    5.490831    6.325110
H        4.353566    6.581316    6.267932
H        4.713075    5.175476    7.270955
H        3.193922    5.281657    6.349069
C        1.942622    5.060071    3.331634
H        2.031504    4.605555    2.333533
H        1.165724    5.825998    3.258695
C        1.519404    3.964989    4.305137
H        1.203116    4.432996    5.256505
H        2.395182    3.341917    4.523516
N        0.481648    3.100797    3.754831
C        0.227809    1.980681    4.643956
H        1.151268    1.414289    4.802571
H       -0.155885    2.294998    5.635030
C       -0.749906    3.826831    3.482463
H       -0.588002    4.619303    2.748262
H       -1.181289    4.295363    4.384050
H       -1.495140    3.141930    3.065082
H        3.096654   11.662972    7.071750
H       -0.509569    1.307737    4.193677
C       -3.798003    7.724094    6.550092
H       -4.624677    7.111702    6.173092
H       -3.866685    7.744619    7.643204
H       -3.943319    8.743967    6.181606
19
CNXyl.log
C       -0.770616    0.854676    0.000117
C        0.635517    0.893056    0.000689
C        1.371997    2.091472    0.000200
C        0.650303    3.285780   -0.000962
C       -0.742796    3.280880   -0.001586
C       -1.443811    2.076975   -0.001030
H        1.190885    4.228136   -0.001384
H       -1.285822    4.221565   -0.002483
H       -2.530196    2.080350   -0.001515
C        1.914179   -1.320997    0.002774
N        1.326863   -0.304514    0.001859
C        2.872898    2.064656    0.000884
H        3.257357    1.536956    0.880749
H        3.258142    1.535836   -0.877966
H        3.283501    3.076737    0.000423
C       -1.497949   -0.458521    0.000738
H       -1.232595   -1.056512   -0.878147
H       -1.233166   -1.055350    0.880585
H       -2.579760   -0.308164    0.000292
3
CO2.log
C       -1.069336   -0.175781    0.000000
O        0.091761   -0.175781    0.000000
O       -2.230433   -0.175781    0.000000
131
Int-1.log
Al        0.851687    7.708876    5.689407
H        0.337540    6.333457    6.326091
N       -0.733354    8.667772    5.100933
C       -1.162553    9.828228    5.599654
C       -0.524219   10.497238    6.652633
H       -0.975237   11.432314    6.965079
C        0.571679   10.057330    7.416447
N        1.276484    8.969259    7.124454
C       -2.381315   10.499391    5.016506
H       -2.052672   11.312331    4.359024
H       -2.995370   10.942553    5.803815
H       -2.992226    9.814485    4.428515
C        0.881425   10.860117    8.656002
H        0.838446   11.930778    8.439430
H        1.853599   10.615064    9.082935
H        0.116963   10.651777    9.412071
C       -1.582679    7.884948    4.250156
C       -1.422880    7.917817    2.850086
C       -2.282874    7.138022    2.069109
H       -2.189062    7.165850    0.987205
C       -3.261065    6.339183    2.650178
H       -3.921028    5.744427    2.024922
C       -3.380674    6.291553    4.034832
H       -4.136314    5.654093    4.485625
C       -2.544337    7.048072    4.859824
C       -0.396992    8.812319    2.178795
H        0.255803    9.203140    2.963497
C        0.480429    8.050263    1.180570
H        1.048981    7.258360    1.673289
H        1.185171    8.740609    0.709090
H       -0.113107    7.595915    0.380787
C       -1.070139   10.009433    1.493489
H       -1.713855    9.675575    0.671782
H       -0.313710   10.687505    1.084765
H       -1.691879   10.573528    2.194043
C       -2.715516    6.981822    6.369329
H       -1.902320    7.553594    6.825726
C       -2.601350    5.547808    6.897326
H       -2.681204    5.542073    7.989931
H       -1.634449    5.116148    6.625334
H       -3.395077    4.902846    6.504670
C        2.350526    8.534613    7.971130
C        2.083206    7.620104    9.009546
C        3.157215    7.166233    9.782925
H        2.969429    6.464697   10.591232
C        4.454956    7.596403    9.536664
H        5.275575    7.233078   10.149123
C        4.703091    8.486781    8.496178
H        5.721260    8.809771    8.301450
C        3.667204    8.963320    7.689013
C        0.677756    7.133473    9.322173
H        0.002937    7.540961    8.562614
C        0.210194    7.645547   10.691665
H        0.824894    7.230028   11.497976
H       -0.828307    7.350827   10.877849
H        0.274040    8.735775   10.756307
C        0.577472    5.605311    9.245981
H        0.892961    5.246916    8.263011
H       -0.457326    5.285394    9.407881
H        1.198312    5.122850   10.008871
C        3.964381    9.925157    6.551031
H        3.112976    9.876960    5.865596
C        5.221774    9.546131    5.760069
H        6.134647    9.726604    6.338165
H        5.285414   10.156704    4.853283
H        5.201932    8.495045    5.460678
C        4.075110   11.372301    7.052262
H        4.321575   12.046975    6.224411
H        4.868927   11.459959    7.802555
H        3.188983    7.485482    5.546726
B        2.586126    7.281730    4.510055
C        2.744361   10.514846    2.139578
C        2.000868   11.589530    2.667967
C        1.761797   12.678435    1.828333
H        1.185036   13.516515    2.210420
C        2.235684   12.699381    0.518499
H        2.028156   13.553595   -0.119222
C        2.979570   11.628421    0.026923
H        3.355751   11.649200   -0.992231
C        3.260450   10.521753    0.827525
N        2.652314    5.898522    3.947195
C        3.914090    5.257828    3.951333
C        4.622591    5.065205    2.744108
C        5.874930    4.446941    2.771241
H        6.414463    4.308882    1.834909
C        6.461013    4.021178    3.964707
C        5.756950    4.236215    5.151251
H        6.196028    3.912102    6.094075
C        4.497443    4.841424    5.171006
C        4.055477    5.554112    1.438453
H        3.420712    4.797306    0.960706
H        4.852371    5.805955    0.732137
H        3.433863    6.439565    1.599849
C        7.797411    3.325240    3.969100
H        7.678168    2.238146    3.877103
H        8.345780    3.513504    4.897557
H        8.424143    3.653846    3.133852
C        3.794064    5.046124    6.486155
H        4.064399    6.007705    6.940218
H        4.061014    4.260237    7.199868
H        2.709122    5.056718    6.358627
C        1.516662    5.178072    3.410627
H        1.666005    4.860820    2.365459
H        0.667066    5.869201    3.406753
C        1.170874    3.931113    4.231097
H        0.830983    4.252617    5.234927
H        2.092362    3.352539    4.369815
N        0.190352    3.068948    3.581007
C        0.063536    1.807683    4.289729
H        1.035117    1.304873    4.331955
H       -0.304082    1.930895    5.328090
C       -1.103785    3.719899    3.458225
H       -1.028442    4.631294    2.861934
H       -1.538986    3.999946    4.435984
H       -1.807666    3.051583    2.950971
H        3.144616   11.721346    7.505693
H       -0.635130    1.151053    3.759860
C       -4.039043    7.629924    6.798188
H       -4.895615    7.085738    6.384720
H       -4.133624    7.625565    7.889549
H       -4.105940    8.666515    6.454367
C        2.838983    8.460705    3.610111
N        2.987773    9.405439    2.914291
C        4.064478    9.356401    0.327727
H        4.874457    9.109785    1.022461
H        3.447172    8.455628    0.237844
H        4.497299    9.569175   -0.652350
C        1.500970   11.567245    4.082405
H        0.698822   12.293722    4.228572
H        1.114918   10.587106    4.367946
H        2.302374   11.809474    4.789340
125
Int-2.log
Al        0.902136    7.638180    5.613934
H        0.304426    6.353016    6.364715
N       -0.626114    8.629216    4.912325
C       -0.971750    9.863688    5.272368
C       -0.311551   10.589782    6.275891
H       -0.714035   11.572754    6.493170
C        0.720197   10.146888    7.124907
N        1.364797    8.999629    6.950534
C       -2.114383   10.563580    4.580764
H       -1.699219   11.229049    3.815108
H       -2.679535   11.178966    5.284128
H       -2.792280    9.865206    4.089391
C        1.021540   11.021756    8.316691
H        1.023103   12.077515    8.033828
H        1.968677   10.771169    8.793708
H        0.224668   10.885213    9.055962
C       -1.496262    7.837224    4.090736
C       -1.332769    7.802161    2.690683
C       -2.198910    6.998639    1.942131
H       -2.093887    6.970244    0.860938
C       -3.196753    6.249326    2.555428
H       -3.862367    5.634046    1.956551
C       -3.333476    6.282371    3.939227
H       -4.111821    5.691737    4.414308
C       -2.487432    7.062261    4.732446
C       -0.294590    8.656038    1.990570
H        0.300051    9.132232    2.772688
C        0.651019    7.831918    1.109737
H        1.194851    7.086157    1.691674
H        1.384950    8.489732    0.631398
H        0.106846    7.314879    0.312343
C       -0.949843    9.770447    1.162349
H       -1.492163    9.353252    0.306237
H       -0.185759   10.456548    0.781547
H       -1.662580   10.349240    1.754885
C       -2.686883    7.104996    6.238872
H       -1.838775    7.642571    6.672861
C       -2.695016    5.707162    6.864975
H       -2.776381    5.784178    7.954745
H       -1.767663    5.177496    6.630786
H       -3.539460    5.104140    6.513623
C        2.428960    8.606100    7.828613
C        2.146871    7.764653    8.922688
C        3.213410    7.340323    9.722788
H        3.014115    6.693812   10.573111
C        4.517797    7.733585    9.451304
H        5.332906    7.394524   10.084728
C        4.779244    8.559515    8.361781
H        5.802002    8.857818    8.151843
C        3.751868    9.002647    7.525530
C        0.731259    7.335672    9.270140
H        0.066554    7.699573    8.480100
C        0.278137    7.966675   10.594208
H        0.886873    7.605484   11.430696
H       -0.765788    7.710070   10.805183
H        0.364910    9.057104   10.569251
C        0.593140    5.809445    9.314120
H        0.913747    5.365395    8.368314
H       -0.451827    5.528627    9.484206
H        1.190313    5.374275   10.123083
C        4.065148    9.898788    6.338447
H        3.207882    9.836798    5.662885
C        5.305627    9.448614    5.558103
H        6.225758    9.615106    6.128661
H        5.390057   10.027813    4.632586
H        5.247611    8.389622    5.294430
C        4.220170   11.367230    6.759879
H        4.438217   11.991650    5.886383
H        5.046371   11.478657    7.471159
N        2.862588    8.308426    3.547302
C        2.931499    9.322195    2.969470
H        3.376947    7.350727    5.409178
B        2.648797    7.140624    4.462829
C        2.489924   10.593604    2.507194
C        1.735433   11.380708    3.400052
H        1.520599   11.015517    4.400486
C        1.238327   12.605548    2.974623
H        0.649559   13.207201    3.661048
C        1.480009   13.051514    1.672653
H        1.083312   14.007453    1.344176
C        2.231588   12.270103    0.792577
H        2.419024   12.617359   -0.218875
C        2.748640   11.045901    1.204346
H        3.335766   10.432833    0.528326
N        2.718245    5.768244    3.908003
C        3.958156    5.084066    3.976586
C        4.686519    4.822957    2.794691
C        5.911042    4.155120    2.873090
H        6.466362    3.964145    1.955512
C        6.449998    3.745040    4.093737
C        5.726980    4.027639    5.254162
H        6.129626    3.717548    6.217739
C        4.493423    4.684293    5.223479
C        4.169485    5.286414    1.458694
H        3.500887    4.545535    1.002460
H        4.991795    5.458121    0.757433
H        3.596256    6.211816    1.569224
C        7.755656    2.995398    4.154546
H        7.593282    1.911554    4.096027
H        8.289602    3.192838    5.089499
H        8.414971    3.269087    3.324606
C        3.774801    4.959263    6.518290
H        4.087963    5.915801    6.954673
H        3.984430    4.176720    7.254618
H        2.694611    5.024749    6.370521
C        1.573569    5.038585    3.398003
H        1.732055    4.662203    2.374745
H        0.738596    5.745151    3.344004
C        1.189334    3.847474    4.281464
H        0.854102    4.230258    5.265180
H        2.092636    3.250469    4.455706
N        0.185530    2.981454    3.673435
C        0.028268    1.758047    4.440299
H        0.986309    1.231964    4.502784
H       -0.331709    1.938877    5.472899
C       -1.091566    3.659691    3.524078
H       -0.995344    4.539797    2.885483
H       -1.514472    3.997003    4.489219
H       -1.815400    2.987416    3.051421
H        3.316790   11.757095    7.233092
H       -0.689821    1.096623    3.943398
C       -3.961474    7.884438    6.591206
H       -4.849836    7.388935    6.183405
H       -4.083004    7.954039    7.677755
H       -3.931158    8.900751    6.186107
125
Int-3.log
Al        1.046527    8.065462    5.275307
H        0.890601    6.512854    5.540042
N       -0.639967    8.855140    4.873929
C       -1.063427    9.992733    5.445695
C       -0.447198   10.564443    6.563439
H       -0.906635   11.464562    6.953366
C        0.611267   10.033861    7.331608
N        1.379350    9.030599    6.914117
C       -2.256743   10.693605    4.858437
H       -1.940004   11.163526    3.919610
H       -2.640331   11.467992    5.523772
H       -3.059880    9.994869    4.615138
C        0.804780   10.618677    8.706526
H        0.578287   11.687071    8.709669
H        1.810996   10.459603    9.093784
H        0.100192   10.132095    9.389771
C       -1.575831    8.061186    4.121094
C       -1.648412    8.139430    2.719246
C       -2.572607    7.321013    2.058492
H       -2.638535    7.366401    0.975032
C       -3.405752    6.458706    2.758434
H       -4.119460    5.836399    2.225778
C       -3.320049    6.392713    4.145376
H       -3.974427    5.718139    4.689991
C       -2.405344    7.178003    4.849785
C       -0.774390    9.075506    1.909476
H       -0.183311    9.676449    2.606056
C        0.196821    8.281664    1.026625
H        0.906255    7.711350    1.632333
H        0.775708    8.957772    0.392232
H       -0.338597    7.580034    0.377623
C       -1.612814   10.041374    1.061930
H       -2.163684    9.514555    0.274819
H       -0.958671   10.776461    0.584216
H       -2.342566   10.581125    1.673567
C       -2.353405    7.098790    6.366438
H       -1.445733    7.613030    6.695740
C       -2.264696    5.658004    6.874789
H       -2.172697    5.653145    7.965713
H       -1.391569    5.150206    6.455934
H       -3.156751    5.075977    6.621219
C        2.448638    8.534481    7.743832
C        2.194549    7.491605    8.656185
C        3.251464    7.040216    9.454628
H        3.072929    6.241678   10.169271
C        4.519997    7.592252    9.348706
H        5.327634    7.230251    9.978749
C        4.760130    8.599002    8.418532
H        5.760548    9.008141    8.327337
C        3.743888    9.085562    7.591791
C        0.827583    6.846792    8.814725
H        0.148206    7.303729    8.088643
C        0.250408    7.096335   10.215029
H        0.846055    6.591719   10.983520
H       -0.772582    6.710304   10.280424
H        0.230854    8.161943   10.460775
C        0.884394    5.343629    8.513214
H        1.166221    5.167077    7.472778
H       -0.091446    4.880612    8.684639
H        1.610032    4.834211    9.155504
C        4.041043   10.171258    6.568267
H        3.418932    9.955304    5.699288
C        5.492325   10.167090    6.078763
H        6.180868   10.563032    6.834448
H        5.575675   10.803712    5.192967
H        5.821755    9.163553    5.798807
C        3.673859   11.576880    7.065865
H        3.978246   12.323314    6.324965
H        4.183862   11.803361    8.008979
N        2.554829    8.313288    4.124124
C        3.055609    9.152880    3.237023
H        4.656635    7.604322    4.799282
B        3.659424    7.314041    4.216960
C        2.282922   10.362360    2.924677
C        1.612244   11.102635    3.915425
H        1.651487   10.780543    4.950139
C        0.907703   12.259433    3.593921
H        0.397491   12.809386    4.380633
C        0.848688   12.697253    2.270567
H        0.290243   13.593285    2.014394
C        1.537283   11.990996    1.279330
H        1.512503   12.338734    0.249956
C        2.272012   10.856863    1.608687
H        2.834376   10.319776    0.849889
N        3.529401    5.992729    3.761840
C        4.612745    5.083260    3.982566
C        5.408125    4.652652    2.906086
C        6.443380    3.747603    3.156664
H        7.063943    3.418959    2.324727
C        6.713768    3.270586    4.439989
C        5.926511    3.738566    5.494347
H        6.131815    3.391666    6.505588
C        4.878600    4.639865    5.293221
C        5.186269    5.173800    1.510877
H        4.450708    4.569741    0.965727
H        6.116599    5.147293    0.936492
H        4.819776    6.204512    1.529700
C        7.809916    2.265482    4.679148
H        7.422704    1.240530    4.620740
H        8.257354    2.387489    5.670427
H        8.606336    2.355094    3.934088
C        4.080953    5.141896    6.466657
H        4.426093    6.129772    6.793294
H        4.165778    4.465412    7.321423
H        3.024463    5.257290    6.216943
C        2.353561    5.471910    3.069578
H        2.584938    5.228765    2.025659
H        1.613128    6.273061    3.048748
C        1.776632    4.227769    3.741015
H        1.494949    4.472889    4.782284
H        2.563768    3.467260    3.790048
N        0.653799    3.671531    2.997641
C        0.357780    2.320710    3.444770
H        1.238051    1.682770    3.317273
H        0.050922    2.276024    4.508558
C       -0.535168    4.505935    3.089344
H       -0.350819    5.507458    2.695140
H       -0.900183    4.619653    4.126110
H       -1.340577    4.068277    2.492474
H        2.600376   11.697134    7.221389
H       -0.454465    1.901241    2.842078
C       -3.546024    7.833806    6.993440
H       -4.491953    7.374727    6.684873
H       -3.490351    7.794519    8.086834
H       -3.570114    8.885639    6.694065
138
Int-4.log
Al        1.072368    8.103415    5.042465
H        0.992158    6.559848    5.385871
N       -0.731738    8.756842    4.897234
C       -1.140539    9.879420    5.504463
C       -0.401621   10.535867    6.495391
H       -0.856114   11.424438    6.915914
C        0.787989   10.106277    7.112645
N        1.549233    9.122450    6.633947
C       -2.460973   10.484280    5.111216
H       -2.337846   10.949058    4.126178
H       -2.777774   11.251336    5.818952
H       -3.246028    9.730672    5.021212
C        1.147802   10.779588    8.412401
H        0.803481   11.815866    8.417563
H        2.217689   10.750805    8.619126
H        0.638538   10.257694    9.229588
C       -1.729685    7.914242    4.285899
C       -2.068539    8.038678    2.926888
C       -3.082619    7.219226    2.415803
H       -3.349268    7.302885    1.366010
C       -3.759808    6.317175    3.223039
H       -4.554419    5.701743    2.810353
C       -3.405061    6.195589    4.562376
H       -3.930696    5.481084    5.187929
C       -2.380019    6.968082    5.113289
C       -1.391391    9.029056    2.002663
H       -0.728198    9.656992    2.603651
C       -0.536114    8.293028    0.963097
H        0.312086    7.788218    1.433710
H       -0.133128    8.997177    0.230899
H       -1.128565    7.545632    0.423506
C       -2.403237    9.951150    1.309456
H       -3.020691    9.405344    0.587357
H       -1.871148   10.739709    0.769615
H       -3.077078   10.425588    2.029687
C       -2.015650    6.803507    6.578925
H       -1.001523    7.192864    6.708976
C       -1.993550    5.335216    7.010443
H       -1.663227    5.256553    8.049414
H       -1.307291    4.754152    6.386813
H       -2.984624    4.873083    6.955443
C        2.706605    8.704263    7.383041
C        2.560264    7.773718    8.429252
C        3.704053    7.384369    9.135990
H        3.609164    6.661944    9.941942
C        4.952863    7.902269    8.824877
H        5.829153    7.592174    9.387592
C        5.080318    8.815218    7.781974
H        6.061972    9.208256    7.539271
C        3.973598    9.227377    7.035852
C        1.220810    7.174592    8.822004
H        0.442766    7.643847    8.211917
C        0.885773    7.449059   10.295205
H        1.559714    6.904706   10.965505
H       -0.135362    7.121916   10.518476
H        0.966442    8.511990   10.541288
C        1.194466    5.667196    8.537564
H        1.241724    5.472818    7.464153
H        0.277769    5.217328    8.929316
H        2.041112    5.162459    9.014437
C        4.141787   10.210255    5.889103
H        3.427275    9.918457    5.117351
C        5.528205   10.151924    5.242604
H        6.293083   10.629806    5.866071
H        5.504782   10.679646    4.284359
H        5.832174    9.120084    5.050767
C        3.821528   11.654193    6.300339
H        3.992560   12.329369    5.455517
H        4.460966   11.973770    7.131232
N        2.348738    8.373360    3.608959
C        2.547260    9.260384    2.656012
C        5.847880    7.618850    2.564724
N        4.772136    7.827394    2.933513
H        3.943491    7.465291    4.927944
B        3.457187    7.346830    3.820857
C        1.675794   10.438860    2.586563
C        1.251781   11.156681    3.719746
H        1.544627   10.818643    4.706502
C        0.474359   12.306425    3.599376
H        0.154044   12.828754    4.497375
C        0.098512   12.770234    2.339388
H       -0.514671   13.662009    2.242445
C        0.548440   12.095883    1.198111
H        0.283997   12.466105    0.210707
C        1.351304   10.968961    1.321466
H        1.735916   10.462557    0.440417
C        7.178335    7.287234    2.193206
C        7.777604    7.845339    1.054009
H        7.226426    8.555246    0.446121
C        9.075101    7.471228    0.723295
H        9.549602    7.894923   -0.156237
C        9.764289    6.552569    1.518418
H       10.777070    6.264293    1.252007
C        9.161371    5.999429    2.649803
H        9.697458    5.279018    3.259663
C        7.864792    6.359747    2.996147
H        7.367549    5.919343    3.854433
N        3.191051    5.932862    3.444017
C        4.253525    5.015951    3.637225
C        4.973125    4.493959    2.533883
C        6.046878    3.629971    2.759895
H        6.599656    3.249270    1.902479
C        6.463958    3.282534    4.045663
C        5.752693    3.813850    5.122196
H        6.046127    3.546631    6.136480
C        4.650634    4.657646    4.947090
C        4.645434    4.878692    1.114536
H        3.885055    4.217771    0.680937
H        5.537674    4.810940    0.484764
H        4.258670    5.899144    1.056336
C        7.633578    2.356608    4.253842
H        7.342356    1.308701    4.110535
H        8.043746    2.446956    5.264203
H        8.438374    2.566207    3.540806
C        3.895650    5.139051    6.154471
H        4.338257    6.044764    6.584102
H        3.885611    4.373777    6.937162
H        2.868632    5.393588    5.888064
C        2.018903    5.498914    2.704686
H        2.207188    5.277000    1.644586
H        1.311393    6.330714    2.721386
C        1.395484    4.263515    3.354624
H        1.075410    4.533035    4.380192
H        2.173728    3.496739    3.450656
N        0.300122    3.692164    2.580417
C       -0.134379    2.439514    3.174052
H        0.705070    1.738069    3.221147
H       -0.533335    2.564652    4.200806
C       -0.819781    4.614796    2.464147
H       -0.534685    5.504184    1.899516
H       -1.206314    4.947010    3.444299
H       -1.639683    4.133883    1.921920
H        2.780520   11.776886    6.606097
H       -0.920012    1.987894    2.559002
C       -2.946587    7.624727    7.481222
H       -3.985078    7.291916    7.372006
H       -2.660262    7.509078    8.532655
H       -2.905346    8.690064    7.238846
138
Int-5.log
Al        1.156194    7.838354    5.351058
H        0.791241    6.405094    5.872129
N       -0.391319    8.757481    4.721855
C       -0.674641   10.030155    5.025613
C       -0.038872   10.721964    6.062411
H       -0.383959   11.732030    6.246871
C        0.903946   10.211892    6.977589
N        1.552820    9.060612    6.794133
C       -1.702110   10.761905    4.207490
H       -1.211305   11.092061    3.283494
H       -2.085817   11.641249    4.726997
H       -2.533743   10.115673    3.921038
C        1.117838   11.006472    8.239349
H        0.948324   12.070161    8.060910
H        2.109425   10.860631    8.667410
H        0.387202   10.675031    8.985041
C       -1.365798    7.945022    4.042502
C       -1.287103    7.732481    2.655941
C       -2.218952    6.870202    2.065479
H       -2.167997    6.686876    0.995788
C       -3.209720    6.256627    2.820397
H       -3.924950    5.592137    2.343940
C       -3.283367    6.491752    4.190634
H       -4.061609    6.007759    4.772416
C       -2.364308    7.324892    4.831215
C       -0.253038    8.429811    1.794259
H        0.330928    9.089953    2.442466
C        0.710441    7.422343    1.160201
H        1.281107    6.889871    1.922711
H        1.421537    7.932281    0.503801
H        0.174622    6.680558    0.558488
C       -0.916457    9.305949    0.723602
H       -1.456472    8.699852   -0.012064
H       -0.154652    9.884199    0.191603
H       -1.630753   10.007430    1.165776
C       -2.468268    7.582263    6.326548
H       -1.478630    7.899080    6.671156
C       -2.857239    6.341742    7.134586
H       -2.783056    6.560800    8.204725
H       -2.201773    5.496894    6.912156
H       -3.890251    6.033733    6.940569
C        2.451182    8.589305    7.820378
C        1.946361    7.804025    8.874796
C        2.833709    7.397572    9.877285
H        2.462846    6.793798   10.700941
C        4.175659    7.749390    9.835307
H        4.848492    7.431653   10.626946
C        4.663029    8.490872    8.763472
H        5.719455    8.734021    8.724594
C        3.823577    8.911527    7.729212
C        0.495456    7.360157    8.950415
H       -0.032660    7.776670    8.087521
C       -0.203738    7.880006   10.213137
H        0.233945    7.444618   11.117881
H       -1.265610    7.611803   10.197108
H       -0.128728    8.967892   10.301419
C        0.391190    5.831104    8.862419
H        0.838716    5.462590    7.935840
H       -0.656776    5.517500    8.884338
H        0.900909    5.352006    9.705189
C        4.388882    9.683573    6.546945
H        3.770656    9.424355    5.685575
C        5.825740    9.278658    6.205202
H        6.538588    9.633302    6.957835
H        6.119649    9.722134    5.249419
H        5.920142    8.194377    6.107949
C        4.299479   11.204569    6.732919
H        4.758631   11.714405    5.878949
H        4.829107   11.516861    7.639817
N        2.642716    7.755435    4.149202
C        3.318139    8.567070    3.408107
C        4.729553    8.066670    3.226301
N        4.943691    6.986422    3.870720
H        3.675620    6.491156    5.712006
B        3.628611    6.520613    4.476369
C        2.796687    9.821128    2.836182
C        2.164198   10.771508    3.641198
H        2.108444   10.617972    4.711385
C        1.615427   11.919664    3.076629
H        1.122690   12.644944    3.717485
C        1.695053   12.126221    1.699858
H        1.259196   13.016426    1.255741
C        2.349829   11.192496    0.893500
H        2.425115   11.354977   -0.177546
C        2.912955   10.052501    1.457982
H        3.431813    9.330851    0.835314
C        5.766709    8.738943    2.409385
C        5.950993   10.128069    2.410817
H        5.306233   10.758798    3.015523
C        6.966693   10.703168    1.649769
H        7.107947   11.780353    1.665490
C        7.799486    9.898906    0.871839
H        8.586668   10.349456    0.273469
C        7.621684    8.514002    0.866496
H        8.270338    7.883958    0.264129
C        6.615045    7.935540    1.634351
H        6.467685    6.858881    1.650756
N        3.216000    5.286178    3.703087
C        4.220857    4.461637    3.135559
C        4.364513    4.404293    1.730961
C        5.344815    3.582624    1.170550
H        5.448927    3.550501    0.086602
C        6.212297    2.825393    1.961030
C        6.089176    2.931129    3.347010
H        6.772580    2.371389    3.984301
C        5.116520    3.735549    3.947571
C        3.529855    5.289506    0.847512
H        2.492133    4.947004    0.763704
H        3.944148    5.340275   -0.163723
H        3.490313    6.300230    1.266125
C        7.237699    1.915141    1.336723
H        6.826320    0.912113    1.165225
H        8.116779    1.799508    1.978659
H        7.575307    2.295715    0.367138
C        5.078276    3.871537    5.444542
H        5.551105    4.813114    5.748818
H        5.610418    3.048946    5.932007
H        4.053744    3.908127    5.821663
C        1.864672    4.778765    3.626300
H        1.679347    4.322599    2.643639
H        1.165046    5.617224    3.708765
C        1.539704    3.727128    4.688197
H        1.637807    4.187661    5.691808
H        2.298248    2.938603    4.614756
N        0.230521    3.108629    4.505849
C        0.065272    1.984394    5.410307
H        0.861039    1.251520    5.242666
H        0.093453    2.282414    6.477787
C       -0.854050    4.061614    4.674243
H       -0.806254    4.856471    3.926685
H       -0.839524    4.540958    5.670101
H       -1.816188    3.555084    4.548881
H        3.267149   11.554699    6.806260
H       -0.894777    1.491467    5.222201
C       -3.448881    8.726561    6.624724
H       -4.450529    8.476876    6.257143
H       -3.515739    8.899817    7.704349
H       -3.142491    9.663520    6.155053
125
Int-AlHBH-1.log
Al        0.625546    7.741716    5.817197
H        0.119719    6.331863    6.418206
N       -1.014411    8.634122    5.263456
C       -1.488096    9.749350    5.820684
C       -0.877632   10.403490    6.899531
H       -1.375251   11.300271    7.251902
C        0.207531    9.957221    7.674804
N        0.964875    8.920780    7.337860
C       -2.794072   10.337557    5.340996
H       -2.685861   11.417892    5.210049
H       -3.572412   10.176471    6.093126
H       -3.130265    9.895461    4.402857
C        0.427671   10.671832    8.985932
H        0.351687   11.754219    8.853389
H        1.388211   10.428554    9.440441
H       -0.363104   10.375236    9.683315
C       -1.844604    7.828250    4.422954
C       -1.579767    7.770470    3.035680
C       -2.363867    6.920687    2.249172
H       -2.183243    6.859478    1.181343
C       -3.374461    6.145085    2.810097
H       -3.968078    5.488303    2.180255
C       -3.610742    6.202005    4.177669
H       -4.389234    5.581272    4.613131
C       -2.854287    7.033144    5.010159
C       -0.494052    8.636223    2.414894
H        0.352928    8.649239    3.113015
C        0.020481    8.100341    1.078370
H        0.302069    7.045672    1.143155
H        0.903371    8.668084    0.769689
H       -0.725466    8.206766    0.282248
C       -0.965930   10.087257    2.248315
H       -1.874862   10.129556    1.637102
H       -0.191828   10.683314    1.754004
H       -1.168143   10.557387    3.211256
C       -3.139725    7.042423    6.504500
H       -2.492454    7.789728    6.973075
C       -2.799071    5.691612    7.147021
H       -3.001946    5.721447    8.223727
H       -1.741395    5.459382    7.002451
H       -3.399354    4.883160    6.714643
C        2.043052    8.467152    8.164684
C        1.801089    7.470753    9.134002
C        2.885495    6.993421    9.878329
H        2.715584    6.232177   10.635073
C        4.170523    7.478761    9.671340
H        4.999688    7.097130   10.261155
C        4.393512    8.455103    8.705038
H        5.401448    8.827001    8.548609
C        3.347503    8.962961    7.929131
C        0.407506    6.931995    9.415364
H       -0.274324    7.354235    8.670305
C       -0.074746    7.369079   10.806044
H        0.546068    6.927269   11.593718
H       -1.107907    7.045472   10.973803
H       -0.032409    8.455648   10.923541
C        0.344357    5.406732    9.274283
H        0.658276    5.100937    8.272794
H       -0.681003    5.055416    9.430261
H        0.982328    4.905625   10.010761
C        3.613376   10.038138    6.888720
H        2.831943    9.957600    6.128738
C        4.967354    9.877657    6.188939
H        5.803169   10.144413    6.845959
H        5.013243   10.548412    5.324554
H        5.125799    8.853683    5.838272
C        3.522747   11.447826    7.491702
H        3.750155   12.198669    6.727433
H        4.239833   11.565922    8.312610
N        1.852248   10.851858    4.003854
C        2.571980   10.490012    3.170789
H        3.355038    8.133772    4.785634
B        2.359580    7.492742    4.607473
C        3.450464   10.086050    2.116003
C        3.149924   10.462938    0.796594
H        2.248954   11.032182    0.591470
C        4.015480   10.105215   -0.230749
H        3.784918   10.391723   -1.252242
C        5.178364    9.385453    0.052001
H        5.852520    9.110290   -0.753969
C        5.471939    9.008923    1.362171
H        6.357444    8.421731    1.580019
C        4.609506    9.349266    2.398731
H        4.811931    9.032129    3.414155
N        2.551022    6.387988    3.762267
C        3.869632    5.984887    3.369968
C        4.245208    5.989018    2.014203
C        5.542851    5.597674    1.672620
H        5.833633    5.617862    0.623752
C        6.476855    5.210868    2.633332
C        6.081677    5.226811    3.973178
H        6.795586    4.930027    4.739461
C        4.794432    5.602785    4.365627
C        3.306077    6.466325    0.942402
H        2.626358    5.675821    0.603583
H        3.862130    6.818991    0.070824
H        2.695149    7.292684    1.310957
C        7.860744    4.765034    2.240130
H        7.910407    3.672931    2.149397
H        8.605245    5.061894    2.985503
H        8.159756    5.185543    1.275134
C        4.438407    5.601726    5.830560
H        4.472461    6.608701    6.260734
H        5.135854    4.977451    6.396247
H        3.425004    5.231531    6.004289
C        1.465846    5.467207    3.415540
H        1.544538    5.153639    2.370211
H        0.528055    6.020039    3.510946
C        1.453309    4.218710    4.294792
H        1.356599    4.527550    5.352503
H        2.420009    3.712500    4.184773
N        0.399245    3.291089    3.904219
C        0.629720    1.971343    4.467420
H        1.596630    1.584149    4.130419
H        0.622971    1.967528    5.575149
C       -0.921072    3.780783    4.278852
H       -1.117744    4.761856    3.842281
H       -1.043659    3.872134    5.373087
H       -1.686730    3.095595    3.901259
H        2.526237   11.664267    7.877580
H       -0.148693    1.282047    4.123709
C       -4.596779    7.428144    6.796807
H       -5.290105    6.653787    6.450386
H       -4.750405    7.548002    7.874607
H       -4.876646    8.363688    6.303864
131
Int-CNXyl-2.log
Al        0.970592    8.158850    5.337942
H        0.916309    6.581213    5.558745
N       -0.840191    8.778672    5.202736
C       -1.326308    9.792719    5.930834
C       -0.639172   10.370718    7.002547
H       -1.145141   11.182049    7.511592
C        0.556627    9.925781    7.601385
N        1.371393    9.031313    7.047144
C       -2.683912   10.346984    5.586335
H       -2.636609   10.824005    4.601845
H       -3.011712   11.085656    6.318556
H       -3.434628    9.556333    5.514885
C        0.841559   10.472081    8.978223
H        0.590733   11.534810    9.023220
H        1.878122   10.332101    9.283153
H        0.201817    9.955798    9.701357
C       -1.752940    8.016648    4.392983
C       -1.946826    8.333603    3.036681
C       -2.894600    7.602055    2.311355
H       -3.057178    7.839467    1.263587
C       -3.630922    6.587658    2.906640
H       -4.374384    6.041633    2.332491
C       -3.396037    6.257339    4.237559
H       -3.956284    5.444272    4.688194
C       -2.444518    6.941283    4.998223
C       -1.145495    9.408551    2.331460
H       -0.502930    9.897240    3.069391
C       -0.235367    8.774803    1.272384
H        0.534713    8.153548    1.740364
H        0.272192    9.549111    0.694484
H       -0.808137    8.146877    0.581373
C       -2.029282   10.489489    1.697131
H       -2.616233   10.089799    0.862706
H       -1.398412   11.295613    1.309601
H       -2.732606   10.918074    2.418167
C       -2.174513    6.520368    6.434323
H       -1.178270    6.888199    6.698383
C       -2.144469    4.996325    6.585240
H       -1.868780    4.724757    7.607185
H       -1.412643    4.550175    5.904594
H       -3.120275    4.541406    6.386430
C        2.480941    8.512605    7.806199
C        2.251821    7.470313    8.728254
C        3.342031    6.962049    9.442412
H        3.181659    6.155192   10.152053
C        4.621414    7.465852    9.256800
H        5.457302    7.057146    9.817594
C        4.831017    8.495032    8.344535
H        5.834884    8.881042    8.205537
C        3.778885    9.039253    7.602569
C        0.873654    6.886915    8.991640
H        0.143502    7.437810    8.390697
C        0.472841    7.039092   10.466484
H        1.091452    6.407983   11.113619
H       -0.569816    6.735820   10.609293
H        0.581196    8.070511   10.813752
C        0.805531    5.414691    8.568485
H        0.919748    5.315380    7.486730
H       -0.156957    4.981056    8.855583
H        1.591288    4.826352    9.053726
C        4.036645   10.186251    6.638437
H        3.405562   10.012202    5.764257
C        5.477528   10.260305    6.126627
H        6.168570   10.612417    6.901415
H        5.528860   10.971038    5.296254
H        5.829998    9.292957    5.760230
C        3.638766   11.542875    7.238308
H        3.909180   12.350180    6.549688
H        4.160396   11.715244    8.186401
H        4.578113    7.660754    5.119813
B        3.644156    7.420601    4.417779
C        2.399829   10.347496    2.488047
C        1.662935   11.421586    3.032094
C        1.205029   12.426831    2.167973
H        0.638231   13.252874    2.593321
C        1.456607   12.394622    0.803590
H        1.086269   13.186167    0.158055
C        2.204134   11.341826    0.273805
H        2.415133   11.306029   -0.792306
C        2.687159   10.327857    1.094434
N        3.569484    6.143483    3.855380
C        4.621691    5.196953    4.080343
C        5.534113    4.904036    3.052034
C        6.542734    3.967929    3.300138
H        7.254492    3.743496    2.507574
C        6.671320    3.329426    4.533968
C        5.768060    3.664902    5.545827
H        5.863203    3.192412    6.521844
C        4.743484    4.591989    5.345515
C        5.467393    5.598661    1.717149
H        4.833318    5.052561    1.008132
H        6.463074    5.671030    1.270349
H        5.058319    6.608316    1.815406
C        7.741312    2.294860    4.765486
H        7.360498    1.285271    4.566872
H        8.096464    2.309552    5.800631
H        8.602237    2.453253    4.109043
C        3.819198    4.961981    6.472043
H        4.071540    5.944861    6.885090
H        3.878446    4.236149    7.287470
H        2.781951    5.031612    6.138268
C        2.473094    5.711652    2.985932
H        2.841749    5.485940    1.978649
H        1.791407    6.559151    2.889332
C        1.738507    4.486321    3.524110
H        1.308842    4.732392    4.512431
H        2.469141    3.682876    3.673618
N        0.715573    4.003010    2.603528
C        0.216677    2.709365    3.040644
H        1.041038    1.991441    3.098683
H       -0.274140    2.749889    4.033278
C       -0.386142    4.947013    2.460409
H       -0.045860    5.883016    2.013732
H       -0.875167    5.189453    3.420695
H       -1.143368    4.527211    1.791903
H        2.565361   11.616171    7.418647
H       -0.513450    2.330040    2.318391
C       -3.174503    7.146626    7.415066
H       -4.200793    6.854168    7.165642
H       -2.964949    6.812952    8.437545
H       -3.119847    8.238477    7.405273
C        3.464776    9.178538    0.517567
H        4.412812    9.046919    1.049048
H        2.916805    8.235696    0.632304
H        3.663492    9.330516   -0.547237
C        1.359351   11.582718    4.495905
H        1.796169   10.801752    5.112309
H        1.736600   12.542430    4.866282
H        0.280761   11.572885    4.677785
N        3.008548    9.303137    3.191669
C        2.542099    8.515822    4.101533
131
Int-CNXyl-3.log
Al        0.809609    8.096975    5.536181
H        0.652953    6.528332    5.673530
N       -0.948495    8.851154    5.321218
C       -1.403240    9.851308    6.081038
C       -0.677950   10.400362    7.149133
H       -1.163564   11.214960    7.673855
C        0.481469    9.886220    7.758635
N        1.246821    8.939488    7.213645
C       -2.796497   10.387790    5.870498
H       -3.213551   10.096407    4.906608
H       -2.792622   11.478078    5.951192
H       -3.458875   10.005383    6.653355
C        0.789470   10.393406    9.145621
H        0.414956   11.410166    9.278324
H        1.853856   10.365986    9.377930
H        0.280931    9.752147    9.873547
C       -1.858150    8.099910    4.499485
C       -1.832362    8.260530    3.097792
C       -2.715870    7.498022    2.329171
H       -2.717833    7.611121    1.250216
C       -3.584831    6.587034    2.919689
H       -4.259308    5.999813    2.302803
C       -3.575062    6.418710    4.298326
H       -4.238206    5.688245    4.753431
C       -2.715973    7.162506    5.113005
C       -0.906954    9.268146    2.441197
H       -0.010610    9.341064    3.065283
C       -0.438004    8.864655    1.042436
H        0.021413    7.871213    1.041270
H        0.307938    9.580830    0.688691
H       -1.258388    8.861339    0.316746
C       -1.559769   10.656394    2.402290
H       -2.498299   10.621385    1.837745
H       -0.891021   11.374817    1.919282
H       -1.783265   11.025739    3.406323
C       -2.703110    6.894849    6.608776
H       -2.020251    7.606696    7.083326
C       -2.162383    5.487396    6.891375
H       -2.107403    5.310127    7.970918
H       -1.162240    5.364647    6.467838
H       -2.814511    4.721189    6.458211
C        2.353033    8.407441    7.967644
C        2.147798    7.291569    8.801375
C        3.219955    6.842759    9.581592
H        3.076585    5.989544   10.238882
C        4.458464    7.465222    9.529642
H        5.275935    7.109260   10.150376
C        4.660076    8.527408    8.653509
H        5.644101    8.978853    8.587134
C        3.628282    9.007037    7.843059
C        0.828909    6.538313    8.863958
H        0.132792    7.004723    8.159259
C        0.192461    6.605626   10.257875
H        0.819938    6.109883   11.006527
H       -0.781643    6.104546   10.256074
H        0.041857    7.638953   10.584270
C        1.027537    5.081677    8.422440
H        1.399068    5.035756    7.395458
H        0.083028    4.532283    8.469999
H        1.744381    4.564002    9.068327
C        3.894721   10.113358    6.834352
H        3.290870    9.866560    5.955056
C        5.351866   10.163383    6.365295
H        6.012268   10.584538    7.132252
H        5.427902   10.804989    5.481826
H        5.721169    9.172505    6.090475
C        3.467549   11.504443    7.325556
H        3.779686   12.268178    6.605156
H        3.938873   11.735998    8.287211
H        4.686888    8.042096    4.460659
B        3.663982    7.724719    3.928040
C        2.548050   10.027998    2.370734
C        1.900936   11.210360    2.790995
C        1.692969   12.213003    1.837396
H        1.201827   13.131789    2.148882
C        2.095461   12.058890    0.515072
H        1.913125   12.850529   -0.206003
C        2.749939   10.892245    0.125926
H        3.079285   10.769004   -0.902504
C        3.001239    9.873355    1.043410
N        3.672564    6.398088    3.281413
C        4.719603    5.495445    3.610088
C        5.499194    4.895037    2.596492
C        6.523161    4.010964    2.946801
H        7.122772    3.565690    2.153892
C        6.810681    3.697109    4.275031
C        6.027992    4.292679    5.264687
H        6.221360    4.052213    6.309297
C        4.983386    5.170921    4.963423
C        5.261526    5.200337    1.142609
H        4.493893    4.544714    0.712467
H        6.175093    5.057596    0.557763
H        4.919046    6.228557    1.014217
C        7.901456    2.719229    4.626676
H        7.513766    1.693709    4.676652
H        8.345309    2.945682    5.601282
H        8.702638    2.726338    3.880811
C        4.156174    5.726223    6.094076
H        4.515203    6.704732    6.429209
H        4.179295    5.058451    6.959983
H        3.114155    5.867630    5.799458
C        2.481331    5.827705    2.665651
H        2.687436    5.443102    1.656330
H        1.758497    6.640825    2.540707
C        1.857958    4.690861    3.481015
H        1.595344    5.068133    4.484401
H        2.622012    3.916627    3.616290
N        0.705151    4.074655    2.830289
C        0.327464    2.853684    3.522660
H        1.169882    2.154588    3.532990
H        0.016546    3.031993    4.571274
C       -0.432488    4.979943    2.754087
H       -0.189497    5.860644    2.157037
H       -0.777139    5.331197    3.743894
H       -1.271562    4.479224    2.261868
H        2.385777   11.592452    7.442502
H       -0.506546    2.372533    3.000445
C       -4.086917    7.082427    7.244196
H       -4.795750    6.328424    6.885508
H       -4.022194    6.980995    8.332649
H       -4.509570    8.065295    7.016064
C        3.716193    8.619942    0.631272
H        4.573800    8.430228    1.282835
H        3.065453    7.744769    0.721539
H        4.062572    8.686604   -0.403075
C        1.443153   11.442181    4.204462
H        0.497450   10.936345    4.418154
H        2.166532   11.075569    4.933796
H        1.290306   12.509144    4.386211
N        2.860867    8.990239    3.268290
C        2.305369    8.452879    4.302054
115
Int-CO2-1.log
Al        0.554768    7.622030    6.018711
H       -0.566744    6.591749    6.924447
N       -0.631218    8.692628    4.986191
C       -1.148825    9.839718    5.429045
C       -0.773457   10.424043    6.651679
H       -1.335809   11.300053    6.951198
C        0.279353   10.043886    7.487720
N        1.054110    8.975308    7.240885
C       -2.194475   10.552223    4.616219
H       -2.103814   11.634276    4.729318
H       -3.185941   10.260714    4.979517
H       -2.136826   10.290457    3.558329
C        0.549785   10.856341    8.723135
H        0.017370   11.807917    8.706261
H        1.617102   11.039637    8.863965
H        0.208243   10.281397    9.592084
C       -0.950629    8.138489    3.700678
C        0.014857    8.242733    2.671750
C       -0.257274    7.619152    1.452173
H        0.463781    7.684903    0.644407
C       -1.435468    6.903298    1.255611
H       -1.623465    6.420176    0.300848
C       -2.365321    6.803873    2.282048
H       -3.278720    6.236710    2.125702
C       -2.145603    7.414532    3.522301
C        1.290744    9.045388    2.872053
H        1.584779    8.941583    3.923395
C        2.472224    8.544121    2.040285
H        2.659672    7.480951    2.215047
H        3.376754    9.091976    2.316770
H        2.316057    8.698076    0.967212
C        1.036655   10.539354    2.629944
H        0.718768   10.713521    1.596089
H        1.949277   11.117750    2.809858
H        0.258537   10.926290    3.293247
C       -3.170503    7.252126    4.630434
H       -2.848774    7.842133    5.493031
C       -3.234960    5.792497    5.094517
H       -3.917885    5.686854    5.942999
H       -2.253946    5.440383    5.419192
H       -3.580054    5.132626    4.290657
C        2.341780    8.850669    7.864789
C        2.500006    8.057221    9.014625
C        3.783051    7.924969    9.555817
H        3.926208    7.309838   10.439837
C        4.873773    8.565847    8.980122
H        5.862215    8.458770    9.418437
C        4.699912    9.340273    7.836414
H        5.558882    9.833273    7.390667
C        3.441126    9.489023    7.248666
C        1.330485    7.314150    9.630338
H        0.416218    7.672371    9.146028
C        1.181660    7.584537   11.131323
H        2.030004    7.189336   11.700623
H        0.275464    7.102237   11.510985
H        1.110965    8.657286   11.337867
C        1.462523    5.811387    9.346899
H        1.554723    5.622990    8.271982
H        0.584173    5.266468    9.701992
H        2.356300    5.402962    9.832029
C        3.273484   10.335105    5.996461
H        2.303824   10.082856    5.554736
C        4.348062   10.048865    4.942892
H        5.342378   10.363210    5.277055
H        4.127142   10.604874    4.025922
H        4.390616    8.984252    4.697570
C        3.240478   11.832283    6.335684
H        3.119166   12.428024    5.424464
H        4.173575   12.139259    6.821305
H        3.151182    7.121024    4.941804
B        2.102193    6.554565    5.072722
N        2.042996    5.258130    4.572726
C        3.216189    4.656801    4.001577
C        3.247282    4.370277    2.624715
C        4.402767    3.795101    2.089756
H        4.433582    3.581217    1.022856
C        5.514880    3.497679    2.878148
C        5.459349    3.811696    4.237742
H        6.322537    3.601317    4.866290
C        4.331612    4.394301    4.821019
C        2.086005    4.683575    1.716160
H        1.455977    3.800277    1.554476
H        2.444845    5.005881    0.734113
H        1.447144    5.473118    2.119074
C        6.731600    2.836965    2.285855
H        6.847885    3.085498    1.226667
H        6.657537    1.744927    2.358762
H        7.645483    3.136449    2.807832
C        4.358240    4.764741    6.281841
H        4.598966    5.825805    6.414822
H        5.115194    4.182384    6.814433
H        3.394291    4.603262    6.770405
C        0.869326    4.381956    4.668946
H        0.792471    3.763575    3.769762
H       -0.020598    5.016928    4.707892
C        0.963500    3.464938    5.887258
H        0.805028    4.075239    6.798171
H        1.983876    3.066228    5.928808
N        0.055878    2.329404    5.826471
C        0.291754    1.437495    6.951731
H        1.334209    1.102062    6.945762
H        0.086797    1.912401    7.929624
C       -1.342844    2.737118    5.772751
H       -1.545612    3.271812    4.840622
H       -1.633141    3.383811    6.618595
H       -1.978045    1.845934    5.778321
H        2.414210   12.077307    7.007880
H       -0.347817    0.553719    6.861544
C       -4.558595    7.746901    4.202971
H       -4.983222    7.115564    3.414805
H       -5.246577    7.719600    5.053992
H       -4.524764    8.771800    3.821373
O       -2.086121    7.605767    7.944689
O       -1.613897    5.378123    8.192247
C       -1.559783    6.522841    7.809430
13
PhCN.log
C       -1.582604    0.571119    0.000055
C       -0.191844    0.563037    0.000608
C        0.503882    1.781734    0.000102
C       -0.191742    3.000498   -0.000951
C       -1.582496    2.992533   -0.001497
C       -2.276987    1.781853   -0.000996
H       -2.125313   -0.369072    0.000443
H        0.358474   -0.372149    0.001421
H        0.358665    3.935632   -0.001331
H       -2.125135    3.932766   -0.002314
H       -3.363031    1.781905   -0.001426
C        1.935590    1.781686    0.000663
N        3.094851    1.781648    0.001116
115
TS1.log
Al        0.515124    7.627647    6.022269
H       -0.466389    6.260701    6.862521
N       -0.660283    8.686939    4.990164
C       -1.157307    9.842830    5.438444
C       -0.761237   10.422818    6.655974
H       -1.308839   11.307382    6.958244
C        0.295212   10.034966    7.484756
N        1.058207    8.959304    7.231915
C       -2.203003   10.565566    4.635709
H       -2.115506   11.646059    4.763936
H       -3.193874   10.265194    4.993417
H       -2.144159   10.318862    3.574150
C        0.579024   10.842676    8.719371
H        0.083200   11.813687    8.692084
H        1.650191   10.985024    8.876645
H        0.200355   10.283214    9.583225
C       -0.983965    8.146327    3.698387
C       -0.017816    8.253027    2.670253
C       -0.295460    7.643890    1.444459
H        0.426453    7.710967    0.637588
C       -1.481131    6.943090    1.239756
H       -1.673994    6.472363    0.279772
C       -2.412304    6.842763    2.264816
H       -3.331620    6.287046    2.102371
C       -2.185831    7.436174    3.512233
C        1.264294    9.044535    2.874704
H        1.557206    8.934316    3.925421
C        2.442292    8.537551    2.041545
H        2.623440    7.473110    2.214629
H        3.350249    9.079283    2.318289
H        2.286749    8.694120    0.968809
C        1.021816   10.541378    2.638631
H        0.706485   10.722265    1.605157
H        1.938535   11.112073    2.822221
H        0.245793   10.931347    3.302595
C       -3.209654    7.265695    4.619992
H       -2.876538    7.834432    5.492598
C       -3.288629    5.797053    5.053696
H       -3.956263    5.682239    5.912619
H       -2.307874    5.421992    5.352513
H       -3.657284    5.160642    4.241357
C        2.351824    8.814919    7.841421
C        2.511078    8.017764    8.988515
C        3.799446    7.858235    9.509699
H        3.942870    7.239132   10.390891
C        4.894087    8.477618    8.918748
H        5.886838    8.349078    9.341254
C        4.718312    9.259334    7.780258
H        5.580227    9.736343    7.323347
C        3.454238    9.434539    7.211486
C        1.335986    7.303554    9.626859
H        0.421824    7.668042    9.148054
C        1.210242    7.600848   11.125058
H        2.060398    7.203778   11.690478
H        0.302033    7.138205   11.523850
H        1.157028    8.677883   11.313791
C        1.439264    5.793900    9.367947
H        1.532218    5.585881    8.296576
H        0.549471    5.272322    9.730351
H        2.322922    5.373770    9.861522
C        3.284400   10.288756    5.965441
H        2.316549   10.034235    5.521072
C        4.361547   10.018605    4.910569
H        5.352372   10.343290    5.245171
H        4.134130   10.576320    3.996333
H        4.416435    8.955579    4.660527
C        3.242168   11.783130    6.316064
H        3.119469   12.384993    5.409078
H        4.172767   12.090914    6.805930
H        3.096700    7.143965    4.954490
B        2.058611    6.556560    5.081104
N        2.025609    5.258788    4.585346
C        3.215829    4.679134    4.027830
C        3.266301    4.388339    2.652753
C        4.439599    3.836382    2.131818
H        4.485939    3.618655    1.066287
C        5.550033    3.567313    2.932535
C        5.474436    3.885897    4.290370
H        6.336028    3.697469    4.927971
C        4.328417    4.445384    4.860036
C        2.107478    4.673334    1.731462
H        1.494482    3.777732    1.572082
H        2.469361    4.993228    0.749802
H        1.451221    5.455238    2.121802
C        6.787287    2.931516    2.355721
H        6.900017    3.164064    1.292582
H        6.744651    1.839329    2.448603
H        7.690333    3.266718    2.874914
C        4.329561    4.821102    6.319956
H        4.520684    5.892203    6.453814
H        5.108346    4.274455    6.858768
H        3.370822    4.616439    6.802752
C        0.866379    4.363490    4.674455
H        0.809179    3.738091    3.778742
H       -0.034357    4.983566    4.699024
C        0.963033    3.456992    5.899835
H        0.812293    4.076612    6.806547
H        1.982633    3.055873    5.941120
N        0.049421    2.326608    5.855102
C        0.284818    1.446627    6.990081
H        1.325381    1.105355    6.983998
H        0.086156    1.934461    7.962817
C       -1.347201    2.744047    5.803734
H       -1.553908    3.258565    4.861045
H       -1.625669    3.411248    6.637752
H       -1.988910    1.858163    5.834187
H        2.413425   12.018697    6.988332
H       -0.359999    0.565529    6.912862
C       -4.593625    7.782587    4.205701
H       -5.025496    7.172301    3.404956
H       -5.280464    7.743388    5.057180
H       -4.551398    8.815035    3.845912
O       -1.719358    7.644173    7.722421
O       -1.736280    5.406602    8.173157
C       -1.398516    6.456957    7.662638
131
TS2.log
Al        1.098212    7.832154    5.540288
H        0.871853    6.317653    5.957187
N       -0.685806    8.543710    5.281757
C       -1.189317    9.582331    5.959558
C       -0.501356   10.251882    6.977792
H       -1.015103   11.091391    7.430497
C        0.719148    9.891656    7.575289
N        1.513254    8.931322    7.106711
C       -2.583159   10.055632    5.639633
H       -2.634431   10.392786    4.600789
H       -2.882830   10.876018    6.292393
H       -3.306304    9.241546    5.736993
C        1.065825   10.622409    8.848339
H        0.947507   11.699983    8.702993
H        2.078016   10.412822    9.192264
H        0.367263   10.324456    9.636565
C       -1.588012    7.768870    4.470252
C       -1.781626    8.091212    3.112892
C       -2.736196    7.371113    2.386470
H       -2.903417    7.618890    1.341843
C       -3.470802    6.349720    2.973553
H       -4.214488    5.807944    2.395908
C       -3.232449    6.010820    4.300582
H       -3.792598    5.196764    4.752083
C       -2.287535    6.696839    5.069052
C       -0.973490    9.161404    2.406624
H       -0.298602    9.617268    3.137290
C       -0.116139    8.523405    1.307788
H        0.614608    7.830315    1.734365
H        0.418234    9.296005    0.753438
H       -0.733044    7.964515    0.597075
C       -1.841934   10.277273    1.812499
H       -2.480286    9.899383    1.006123
H       -1.199942   11.060968    1.398939
H       -2.494735   10.735105    2.561969
C       -2.057226    6.263067    6.507470
H       -1.215002    6.836572    6.904807
C       -1.666425    4.781296    6.565039
H       -1.466343    4.477419    7.596229
H       -0.763380    4.602832    5.974254
H       -2.462844    4.136394    6.178959
C        2.625420    8.469374    7.892372
C        2.392515    7.529713    8.917424
C        3.496211    7.024886    9.613455
H        3.337234    6.294587   10.402116
C        4.787998    7.435071    9.310288
H        5.632815    7.026064    9.857374
C        4.997845    8.374119    8.305084
H        6.009590    8.693823    8.076922
C        3.930918    8.907409    7.578068
C        0.998031    7.063935    9.303142
H        0.273897    7.575217    8.661031
C        0.676339    7.434226   10.758400
H        1.307454    6.874510   11.457248
H       -0.367123    7.196262   10.991162
H        0.837340    8.498918   10.950313
C        0.821008    5.558660    9.076487
H        0.950427    5.308753    8.021469
H       -0.182415    5.246878    9.385454
H        1.543675    4.979145    9.660909
C        4.177982    9.957250    6.509088
H        3.345824    9.900339    5.802966
C        5.468607    9.737017    5.714068
H        6.358772    9.969836    6.309137
H        5.476184   10.397271    4.841186
H        5.549431    8.706871    5.357760
C        4.167623   11.367371    7.117280
H        4.392610   12.116923    6.350400
H        4.925998   11.452855    7.903569
H        3.631225    7.492685    5.484176
B        3.185432    7.304175    4.384281
C        2.246161   10.578955    2.370526
C        1.558301   11.584788    3.079779
C        1.021230   12.655090    2.359069
H        0.481562   13.427701    2.901712
C        1.153112   12.742903    0.976524
H        0.717414   13.579212    0.437612
C        1.857468   11.754405    0.290659
H        1.977399   11.820085   -0.787804
C        2.427934   10.679089    0.968440
N        3.220536    5.949308    3.861918
C        4.336563    5.153833    4.256148
C        5.440878    5.045818    3.380593
C        6.535062    4.263712    3.754626
H        7.380785    4.182429    3.073410
C        6.586664    3.610350    4.987907
C        5.507876    3.772529    5.857367
H        5.534765    3.289462    6.832793
C        4.383418    4.531993    5.518928
C        5.466309    5.800654    2.076975
H        4.899007    5.288824    1.290216
H        6.491824    5.917898    1.715891
H        5.020985    6.794088    2.194962
C        7.762910    2.745493    5.358650
H        7.623729    1.716767    5.003048
H        7.901488    2.698654    6.443203
H        8.691203    3.118560    4.914237
C        3.272905    4.705136    6.512118
H        3.343735    5.676088    7.016483
H        3.305158    3.930530    7.283670
H        2.295310    4.690791    6.026474
C        2.435861    5.498262    2.721480
H        2.945415    4.662953    2.230524
H        2.347047    6.302883    1.978473
C        1.057629    4.989452    3.165608
H        0.413773    5.837137    3.475479
H        1.216738    4.381254    4.061234
N        0.394573    4.154733    2.171929
C       -0.728295    3.446687    2.768709
H       -0.375701    2.824507    3.597597
H       -1.508099    4.128101    3.155534
C       -0.045812    4.911880    1.010720
H        0.798585    5.428527    0.546338
H       -0.813755    5.664009    1.264606
H       -0.466396    4.227710    0.266119
H        3.197625   11.614787    7.554779
H       -1.186505    2.788625    2.022472
C       -3.275115    6.554656    7.393170
H       -4.160351    6.009892    7.046686
H       -3.076114    6.248467    8.426061
H       -3.519254    7.621523    7.400250
C        3.204816    9.616651    0.244717
H        4.200708    9.499629    0.686292
H        2.715690    8.638601    0.325192
H        3.311868    9.858406   -0.815933
C        1.437137   11.546817    4.573480
H        1.286153   10.534481    4.943328
H        2.343426   11.932801    5.053191
H        0.593652   12.147680    4.919754
N        2.888470    9.503651    2.961432
C        2.744269    8.524698    3.696315
125
TS3.log
Al        1.155583    7.801180    5.459128
H        0.854369    6.310195    5.908051
N       -0.557559    8.584407    5.034545
C       -1.005035    9.723683    5.574105
C       -0.339922   10.408041    6.600086
H       -0.817684   11.313427    6.954447
C        0.803364   10.004118    7.311867
N        1.563733    8.970426    6.951691
C       -2.281513   10.329676    5.058164
H       -2.063258   10.821944    4.103528
H       -2.675905   11.077086    5.747629
H       -3.045930    9.573854    4.868087
C        1.106449   10.766834    8.575599
H        0.924055   11.834563    8.431960
H        2.128007   10.615681    8.923373
H        0.427664   10.422450    9.363106
C       -1.471013    7.766680    4.277045
C       -1.628230    7.937995    2.888607
C       -2.544460    7.120345    2.218164
H       -2.674861    7.241608    1.146497
C       -3.290085    6.164039    2.893921
H       -4.000178    5.542741    2.355434
C       -3.119098    6.003121    4.264400
H       -3.708447    5.258357    4.790924
C       -2.210081    6.787392    4.979289
C       -0.842255    8.964285    2.099158
H       -0.266076    9.567607    2.805050
C        0.148242    8.263944    1.162461
H        0.840618    7.636083    1.727829
H        0.734118    8.998189    0.603946
H       -0.374768    7.626827    0.441727
C       -1.753253    9.911637    1.307904
H       -2.281759    9.386065    0.504891
H       -1.153582   10.705343    0.853695
H       -2.507228   10.378600    1.949022
C       -2.092946    6.606636    6.483483
H       -1.193108    7.130771    6.818176
C       -1.926680    5.135556    6.873267
H       -1.787186    5.045541    7.954129
H       -1.051987    4.703679    6.378184
H       -2.804457    4.537096    6.608119
C        2.668469    8.558287    7.777494
C        2.437005    7.680810    8.854167
C        3.540819    7.241469    9.594140
H        3.384949    6.558950   10.425073
C        4.827936    7.660042    9.284154
H        5.672104    7.305256    9.868828
C        5.035681    8.534117    8.220887
H        6.044981    8.854101    7.982967
C        3.970434    8.996056    7.445384
C        1.046237    7.212103    9.248456
H        0.321894    7.679484    8.573215
C        0.701323    7.648652   10.679929
H        1.329966    7.131900   11.413112
H       -0.341951    7.408660   10.911161
H        0.846814    8.723445   10.822315
C        0.901073    5.693355    9.097077
H        1.014267    5.393978    8.053035
H       -0.085705    5.369756    9.443218
H        1.651571    5.161646    9.691524
C        4.209706    9.948369    6.287388
H        3.411218    9.770486    5.565393
C        5.531161    9.705254    5.553912
H        6.393899   10.037987    6.141977
H        5.533919   10.268760    4.615974
H        5.664176    8.647464    5.310983
C        4.105014   11.416361    6.723008
H        4.293305   12.075685    5.869249
H        4.840915   11.644326    7.502274
N        2.874148    8.364760    3.573828
C        3.005922    9.392735    2.897531
H        3.745347    7.394464    5.350182
B        3.207251    7.198671    4.292858
C        2.120762   10.538355    2.781714
C        1.515255   11.096050    3.920875
H        1.675480   10.642058    4.891354
C        0.706389   12.223386    3.813586
H        0.240441   12.626434    4.708710
C        0.483557   12.812584    2.569320
H       -0.153119   13.688475    2.483913
C        1.104804   12.282046    1.433897
H        0.948686   12.745543    0.463620
C        1.937268   11.174197    1.540718
H        2.444810   10.777177    0.666280
N        3.246270    5.846184    3.781761
C        4.331286    5.027910    4.220541
C        5.436892    4.848752    3.357872
C        6.500415    4.043621    3.768979
H        7.346926    3.908539    3.097440
C        6.521692    3.433614    5.025088
C        5.444210    3.665396    5.879362
H        5.447937    3.218205    6.872067
C        4.349200    4.451373    5.505202
C        5.499722    5.549762    2.026010
H        4.928991    5.021284    1.252836
H        6.532674    5.623477    1.674949
H        5.081078    6.558844    2.096243
C        7.664776    2.542407    5.434762
H        7.500942    1.511144    5.097594
H        7.783198    2.514509    6.522291
H        8.611292    2.878411    4.999255
C        3.243725    4.696502    6.489924
H        3.358886    5.671847    6.978497
H        3.236566    3.935220    7.275294
H        2.267872    4.716481    6.001732
C        2.444316    5.357603    2.669150
H        2.958041    4.520136    2.186918
H        2.335124    6.145456    1.914375
C        1.080190    4.838416    3.142443
H        0.412959    5.685574    3.401354
H        1.250029    4.283510    4.070323
N        0.448192    3.931164    2.193233
C       -0.682912    3.252381    2.806984
H       -0.345931    2.694868    3.686964
H       -1.481566    3.947919    3.123212
C        0.039585    4.598159    0.967109
H        0.897640    5.075209    0.485790
H       -0.730777    5.369508    1.142448
H       -0.364962    3.859318    0.267235
H        3.113630   11.657601    7.113016
H       -1.111378    2.536534    2.097115
C       -3.289365    7.247401    7.199970
H       -4.228941    6.772731    6.895563
H       -3.190476    7.138995    8.285662
H       -3.363482    8.315275    6.971722
138
TS4.log
Al        1.008149    8.022638    5.165767
H        0.568683    6.547960    5.541372
N       -0.660693    8.917506    4.814226
C       -0.976781   10.120779    5.302313
C       -0.242502   10.747058    6.317168
H       -0.625325   11.698372    6.664994
C        0.836060   10.214462    7.049788
N        1.532414    9.140618    6.670435
C       -2.188885   10.829139    4.762672
H       -1.984378   11.108595    3.722764
H       -2.416808   11.731902    5.330771
H       -3.066036   10.177858    4.754376
C        1.156604   10.883848    8.362803
H        0.721475   11.883112    8.411237
H        2.228199   10.945170    8.554780
H        0.722872   10.282768    9.169710
C       -1.711688    8.114795    4.247686
C       -1.927330    8.049117    2.860604
C       -2.972251    7.244127    2.390282
H       -3.148530    7.179676    1.320128
C       -3.785923    6.531773    3.261008
H       -4.595383    5.918578    2.874589
C       -3.553019    6.600276    4.630849
H       -4.186156    6.036919    5.310845
C       -2.513446    7.375510    5.148014
C       -1.073269    8.812478    1.869052
H       -0.386670    9.450231    2.432756
C       -0.234859    7.843014    1.025694
H        0.497706    7.315067    1.642226
H        0.316302    8.386843    0.254014
H       -0.868460    7.097546    0.532100
C       -1.918507    9.724078    0.970233
H       -2.564408    9.146702    0.299168
H       -1.261827   10.346482    0.355410
H       -2.560249   10.386230    1.560359
C       -2.288513    7.421159    6.650418
H       -1.344502    7.942861    6.830700
C       -2.148332    6.019127    7.249978
H       -1.913366    6.087804    8.317507
H       -1.341041    5.471481    6.756175
H       -3.071215    5.437324    7.153937
C        2.648826    8.735527    7.486210
C        2.458245    7.777903    8.497740
C        3.544207    7.453390    9.319191
H        3.412324    6.716761   10.107039
C        4.781799    8.054506    9.142269
H        5.611234    7.803668    9.797940
C        4.964948    8.963221    8.102919
H        5.946734    9.400325    7.954407
C        3.920386    9.308378    7.241904
C        1.141107    7.048547    8.694463
H        0.417353    7.454177    7.981677
C        0.567143    7.249300   10.101941
H        1.219946    6.816619   10.867808
H       -0.409429    6.760954   10.188032
H        0.437209    8.310223   10.337719
C        1.315680    5.557610    8.372872
H        1.671986    5.426474    7.347592
H        0.363989    5.027600    8.475932
H        2.037410    5.089930    9.051614
C        4.171378   10.231524    6.055523
H        3.600568    9.812693    5.221728
C        5.639864   10.262733    5.617856
H        6.257654   10.854287    6.303501
H        5.712393   10.730145    4.631013
H        6.072052    9.261521    5.555694
C        3.702872   11.678620    6.274287
H        3.989089   12.293406    5.414650
H        4.169042   12.105687    7.169596
N        2.439677    7.984467    3.895821
C        2.902034    8.692409    2.893842
C        5.735735    7.412646    3.670516
N        4.777264    7.169119    4.258651
H        3.071143    6.718287    5.647726
B        3.273314    6.780882    4.439033
C        2.160005    9.906726    2.523987
C        1.639480   10.810132    3.469199
H        1.752852   10.603044    4.526855
C        0.984848   11.974278    3.074504
H        0.590187   12.646393    3.832679
C        0.822057   12.261498    1.719409
H        0.301863   13.162877    1.407088
C        1.359124   11.390777    0.764744
H        1.253070   11.615623   -0.293652
C        2.046411   10.249841    1.163312
H        2.494259    9.586867    0.427494
C        6.964336    7.592439    2.991371
C        7.280735    8.831182    2.413216
H        6.578914    9.654232    2.490192
C        8.486848    8.962892    1.736226
H        8.747626    9.913154    1.281420
C        9.355801    7.873604    1.634844
H       10.295255    7.984713    1.101175
C        9.026584    6.641742    2.204993
H        9.702837    5.797913    2.111861
C        7.827405    6.487633    2.889281
H        7.537870    5.534823    3.321711
N        3.127042    5.506770    3.639036
C        4.231142    4.674038    3.364620
C        4.744372    4.601813    2.046716
C        5.863667    3.806562    1.790826
H        6.257896    3.766706    0.776382
C        6.520444    3.102131    2.803597
C        6.030727    3.223641    4.106371
H        6.535259    2.696437    4.914863
C        4.899158    3.990113    4.404346
C        4.149968    5.443694    0.950617
H        3.298616    4.949502    0.466492
H        4.892576    5.648273    0.173353
H        3.784798    6.394404    1.358972
C        7.715907    2.238597    2.495431
H        7.408287    1.236526    2.171476
H        8.359475    2.113266    3.371796
H        8.320521    2.665250    1.688005
C        4.415029    4.105097    5.824202
H        4.702232    5.065523    6.268839
H        4.827256    3.307359    6.449150
H        3.323676    4.068442    5.869004
C        1.835962    5.083905    3.139046
H        1.900367    4.727521    2.101988
H        1.173646    5.952995    3.129180
C        1.224975    3.963339    3.984971
H        1.064813    4.342798    5.013567
H        1.963348    3.153887    4.045374
N        0.000834    3.410927    3.417048
C       -0.381290    2.191076    4.106051
H        0.426847    1.455257    4.040010
H       -0.609860    2.354705    5.178513
C       -1.095495    4.367437    3.436931
H       -0.849771    5.263345    2.863538
H       -1.364493    4.692452    4.457767
H       -1.983380    3.921451    2.978059
H        2.620191   11.764132    6.377323
H       -1.271125    1.759976    3.634421
C       -3.392110    8.222806    7.352493
H       -4.373288    7.760451    7.196289
H       -3.207389    8.267835    8.431479
H       -3.440309    9.248708    6.974664
138
TS5.log
Al        1.191933    8.000341    5.139046
H        0.987623    6.480701    5.493039
N       -0.497607    8.801548    4.744839
C       -0.943849    9.925617    5.317572
C       -0.322549   10.519802    6.422998
H       -0.792710   11.415130    6.811021
C        0.779653   10.037372    7.153960
N        1.555509    9.034280    6.736030
C       -2.156141   10.603529    4.741921
H       -1.839871   11.130119    3.832973
H       -2.580284   11.332287    5.433810
H       -2.926949    9.888023    4.450479
C        1.035928   10.689879    8.487916
H        0.763426   11.746943    8.455580
H        2.071696   10.591011    8.812356
H        0.404783   10.210676    9.243378
C       -1.409549    7.995945    3.975032
C       -1.413050    8.041242    2.569477
C       -2.313736    7.219627    1.882141
H       -2.327155    7.241757    0.795968
C       -3.195476    6.389097    2.562296
H       -3.893056    5.764958    2.010996
C       -3.174812    6.352822    3.952682
H       -3.861831    5.697562    4.480846
C       -2.279015    7.136499    4.683736
C       -0.497138    8.965521    1.795022
H        0.066489    9.555802    2.521706
C        0.505667    8.172105    0.948451
H        1.143421    7.544455    1.575367
H        1.153347    8.852349    0.387511
H       -0.007582    7.526497    0.227507
C       -1.291932    9.947063    0.924628
H       -1.829194    9.429373    0.122316
H       -0.613009   10.671507    0.465035
H       -2.028277   10.499371    1.516798
C       -2.287720    7.070662    6.202506
H       -1.426116    7.636426    6.568380
C       -2.133117    5.637467    6.718485
H       -2.124079    5.633439    7.813338
H       -1.195048    5.199169    6.367734
H       -2.957293    4.993155    6.395035
C        2.602668    8.550485    7.601159
C        2.296005    7.597747    8.593220
C        3.323342    7.180494    9.446587
H        3.105421    6.449406   10.220139
C        4.611944    7.679556    9.321942
H        5.394359    7.347399    9.998421
C        4.905063    8.588395    8.310688
H        5.921738    8.950236    8.201400
C        3.920617    9.030443    7.422677
C        0.909393    6.999369    8.770664
H        0.244874    7.443994    8.023254
C        0.328867    7.308793   10.157706
H        0.898506    6.805844   10.946596
H       -0.706592    6.957858   10.222218
H        0.340709    8.380197   10.376802
C        0.931470    5.484017    8.528223
H        1.206705    5.258097    7.495970
H       -0.054208    5.051102    8.720951
H        1.648524    4.986670    9.189444
C        4.278397    9.999686    6.307380
H        3.614008    9.774548    5.471064
C        5.710963    9.822951    5.794612
H        6.452125   10.186615    6.514974
H        5.849348   10.391338    4.871423
H        5.933217    8.773962    5.576048
C        4.040830   11.461635    6.708426
H        4.319414   12.128403    5.885505
H        4.646648   11.725388    7.582535
N        2.543529    8.257845    3.822656
C        3.017428    9.313204    3.129765
C        4.311559    9.037279    2.606010
N        4.661586    7.759346    2.823245
H        4.635864    7.545430    4.348414
B        3.572039    7.173845    3.649157
C        2.295238   10.585417    2.941377
C        1.674799   11.253613    3.998116
H        1.762012   10.861882    5.001691
C        0.954937   12.425812    3.777553
H        0.471074   12.916876    4.616814
C        0.857529   12.954241    2.492178
H        0.293079   13.865381    2.315766
C        1.500152   12.310482    1.431603
H        1.438369   12.720184    0.427550
C        2.215497   11.139314    1.653037
H        2.714796   10.638512    0.830051
C        5.270301   10.000757    2.023542
C        5.311304   11.352576    2.401839
H        4.606460   11.726588    3.137613
C        6.253162   12.219273    1.852598
H        6.269379   13.260492    2.163738
C        7.177953   11.753049    0.918539
H        7.912560   12.429573    0.490423
C        7.156502   10.408635    0.544263
H        7.876217   10.033383   -0.178484
C        6.213808    9.542673    1.090868
H        6.198143    8.494212    0.808524
N        3.271555    5.749548    3.781109
C        4.379104    4.887128    4.023948
C        5.075297    4.248089    2.978135
C        6.145560    3.404790    3.291644
H        6.681483    2.916466    2.478877
C        6.563254    3.191509    4.605855
C        5.880256    3.859138    5.624694
H        6.191525    3.715755    6.658399
C        4.796916    4.698503    5.358137
C        4.715357    4.485261    1.536044
H        3.885453    3.844979    1.212165
H        5.567919    4.269397    0.885478
H        4.418175    5.526055    1.380207
C        7.699442    2.252599    4.917694
H        7.332968    1.233855    5.097460
H        8.243423    2.564359    5.814948
H        8.414212    2.198891    4.090513
C        4.088764    5.405247    6.476706
H        4.406173    6.451899    6.554246
H        4.284813    4.934053    7.443254
H        3.012594    5.430927    6.297556
C        2.082367    5.185574    3.158894
H        2.229747    4.891249    2.108454
H        1.318224    5.968303    3.154403
C        1.566757    3.970940    3.924956
H        1.280688    4.286999    4.947731
H        2.393401    3.258991    4.029567
N        0.475570    3.293403    3.237414
C        0.207991    1.999435    3.840263
H        1.110488    1.380553    3.812577
H       -0.124378    2.075067    4.894950
C       -0.734560    4.097845    3.201552
H       -0.562081    5.052256    2.699470
H       -1.130772    4.320155    4.208765
H       -1.513389    3.571578    2.640477
H        2.994044   11.659211    6.951137
H       -0.575379    1.481833    3.276363
C       -3.548425    7.732750    6.774845
H       -4.451461    7.210796    6.439240
H       -3.531630    7.708166    7.869853
H       -3.629907    8.777612    6.461205
125
TS-AlHBH-1.log
Al        0.514704    7.596569    5.942362
H       -0.049319    6.281354    6.689684
N       -1.109884    8.535805    5.359658
C       -1.562995    9.671724    5.887994
C       -0.921631   10.363706    6.926145
H       -1.413323   11.268815    7.265270
C        0.202319    9.960372    7.670682
N        0.942271    8.904776    7.360493
C       -2.878718   10.249050    5.420337
H       -2.830144   11.340691    5.406185
H       -3.670642    9.965064    6.120497
H       -3.163973    9.888190    4.431531
C        0.493115   10.760218    8.918220
H        0.367958   11.830094    8.732534
H        1.492349   10.574373    9.312319
H       -0.231530   10.477841    9.689677
C       -1.936983    7.776744    4.472331
C       -1.661615    7.799016    3.085281
C       -2.472258    7.039547    2.237141
H       -2.285764    7.047140    1.168258
C       -3.512298    6.262218    2.739851
H       -4.126832    5.673872    2.064073
C       -3.747144    6.224562    4.108094
H       -4.545766    5.598407    4.496865
C       -2.971042    6.973051    4.999812
C       -0.522457    8.643881    2.538460
H        0.286707    8.589784    3.273895
C        0.035413    8.128289    1.210792
H        0.268313    7.060758    1.256555
H        0.956958    8.665284    0.962804
H       -0.662409    8.290402    0.381147
C       -0.917219   10.120664    2.401430
H       -1.778001   10.233961    1.732370
H       -0.084373   10.696671    1.981498
H       -1.170719   10.564206    3.365974
C       -3.268913    6.894038    6.489550
H       -2.605191    7.593714    7.006633
C       -2.971380    5.495734    7.047495
H       -3.189429    5.461423    8.121096
H       -1.917794    5.244026    6.904769
H       -3.586859    4.733580    6.556097
C        2.079211    8.533894    8.149070
C        1.918250    7.618894    9.209729
C        3.056145    7.215452    9.917432
H        2.948040    6.513623   10.740190
C        4.315828    7.699967    9.590350
H        5.188215    7.377485   10.152470
C        4.458314    8.599575    8.537460
H        5.447451    8.970267    8.286887
C        3.356523    9.026747    7.792077
C        0.555469    7.085976    9.620962
H       -0.182537    7.462701    8.905884
C        0.168642    7.591550   11.018272
H        0.848036    7.196202   11.781921
H       -0.846274    7.269652   11.276391
H        0.207357    8.683243   11.076636
C        0.501042    5.554580    9.563487
H        0.763379    5.197726    8.564379
H       -0.510692    5.203064    9.794191
H        1.184716    5.099892   10.289288
C        3.539979   10.013502    6.649067
H        2.698060    9.870353    5.964166
C        4.830950    9.781039    5.855232
H        5.721113   10.046513    6.436492
H        4.833326   10.412336    4.960453
H        4.919743    8.739001    5.536152
C        3.497949   11.465396    7.149081
H        3.656194   12.160160    6.316454
H        4.285941   11.641093    7.890566
N        2.648529    8.732299    3.659471
C        3.213365    9.229341    2.780068
H        3.178876    7.553102    5.492165
B        2.254570    7.291024    4.768484
C        3.965926    9.781670    1.705497
C        3.456809   10.853176    0.956360
H        2.485320   11.270027    1.201549
C        4.211019   11.364348   -0.094020
H        3.825576   12.192785   -0.680017
C        5.457711   10.812302   -0.394534
H        6.040766   11.215017   -1.217545
C        5.958790    9.744642    0.353347
H        6.926642    9.315988    0.112602
C        5.220142    9.221951    1.408255
H        5.582482    8.377930    1.987552
N        2.473171    6.128358    3.920833
C        3.805335    5.743757    3.613369
C        4.294981    5.842086    2.291535
C        5.634846    5.537448    2.029724
H        6.001550    5.629075    1.007889
C        6.512287    5.132850    3.035831
C        6.007514    5.027733    4.333834
H        6.669832    4.699735    5.133892
C        4.676670    5.318034    4.644677
C        3.412268    6.281806    1.153471
H        2.941198    5.425238    0.655542
H        3.988866    6.820615    0.395549
H        2.610088    6.931831    1.505758
C        7.944800    4.782019    2.728886
H        8.063239    3.701894    2.576422
H        8.612781    5.067584    3.547838
H        8.294149    5.278598    1.818159
C        4.212615    5.177159    6.070829
H        4.365921    6.103929    6.636218
H        4.765021    4.379703    6.578274
H        3.144005    4.957924    6.124441
C        1.384907    5.307058    3.416264
H        1.567831    4.964982    2.390089
H        0.485493    5.929692    3.390498
C        1.159236    4.074797    4.294777
H        0.938333    4.414181    5.325597
H        2.101488    3.513673    4.331179
N        0.119586    3.188707    3.783503
C        0.140941    1.913809    4.480422
H        1.120274    1.439188    4.360780
H       -0.063487    2.011499    5.565019
C       -1.200049    3.796975    3.876421
H       -1.246871    4.724497    3.303285
H       -1.488286    4.034161    4.916496
H       -1.949859    3.116625    3.459603
H        2.540600   11.712444    7.611145
H       -0.613809    1.244338    4.053779
C       -4.719672    7.293093    6.797419
H       -5.426495    6.554392    6.403642
H       -4.876893    7.353053    7.879646
H       -4.980559    8.260762    6.358969
131
TS-CNXyl-2.log
Al        0.812248    8.104838    5.515604
H        0.665313    6.534926    5.654905
N       -0.949176    8.852012    5.311834
C       -1.403738    9.850785    6.073827
C       -0.677800   10.397861    7.142044
H       -1.163077   11.210825    7.669646
C        0.483584    9.883420    7.748335
N        1.250770    8.941536    7.198304
C       -2.797398   10.386182    5.864039
H       -3.207314   10.108743    4.892898
H       -2.798080   11.474913    5.962541
H       -3.463610    9.988146    6.635815
C        0.790158   10.386864    9.137187
H        0.434081   11.411074    9.264374
H        1.851742   10.339862    9.378558
H        0.261802    9.758105    9.861852
C       -1.859079    8.100270    4.491598
C       -1.829123    8.255481    3.089528
C       -2.711683    7.491358    2.321217
H       -2.710541    7.600560    1.241837
C       -3.584131    6.584447    2.912729
H       -4.257975    5.996060    2.296246
C       -3.578964    6.421850    4.292158
H       -4.244611    5.694176    4.748114
C       -2.720706    7.167004    5.106303
C       -0.901706    9.260215    2.431328
H       -0.010083    9.343638    3.060968
C       -0.421073    8.843633    1.040441
H        0.041792    7.851772    1.053922
H        0.324806    9.558607    0.684531
H       -1.236010    8.829189    0.308794
C       -1.559478   10.645487    2.374912
H       -2.492775   10.602439    1.802252
H       -0.888710   11.362627    1.892870
H       -1.793568   11.021388    3.374263
C       -2.709900    6.902679    6.602672
H       -2.033193    7.620039    7.077734
C       -2.159152    5.499592    6.887711
H       -2.105459    5.323115    7.967450
H       -1.157112    5.384250    6.466580
H       -2.804361    4.728472    6.452848
C        2.358050    8.406544    7.948829
C        2.153461    7.287169    8.778367
C        3.226455    6.834290    9.555043
H        3.083330    5.978769   10.209348
C        4.465402    7.455852    9.503848
H        5.283672    7.096420   10.121539
C        4.666044    8.522558    8.633021
H        5.649770    8.974918    8.568553
C        3.633216    9.007278    7.826782
C        0.832851    6.537029    8.843955
H        0.136576    7.004400    8.140086
C        0.200270    6.608382   10.239534
H        0.827580    6.110148   10.986684
H       -0.776179    6.111880   10.240727
H        0.055724    7.642584   10.565677
C        1.025416    5.078900    8.404897
H        1.388738    5.029526    7.375213
H        0.080265    4.531442    8.461124
H        1.746128    4.561226    9.046412
C        3.897938   10.124329    6.829562
H        3.294800    9.886627    5.947685
C        5.355094   10.183421    6.361471
H        6.014040   10.598929    7.132744
H        5.429185   10.834244    5.484629
H        5.728004    9.196532    6.077201
C        3.468305   11.509138    7.336317
H        3.778854   12.281145    6.624132
H        3.939122   11.730992    8.300493
H        4.669080    8.004270    4.535818
B        3.653589    7.685721    3.993262
C        2.542369   10.067383    2.387119
C        1.890622   11.244730    2.813680
C        1.674709   12.250693    1.864904
H        1.180944   13.166193    2.182268
C        2.069686   12.103035    0.539576
H        1.881049   12.897245   -0.177084
C        2.722348   10.938132    0.140970
H        3.042523   10.818011   -0.890791
C        2.982526    9.918078    1.054167
N        3.657271    6.372965    3.345315
C        4.718323    5.473150    3.640356
C        5.493365    4.903368    2.607069
C        6.526015    4.018933    2.930351
H        7.123206    3.596023    2.123610
C        6.824293    3.676834    4.249220
C        6.045865    4.245007    5.258380
H        6.250038    3.983722    6.295847
C        4.994263    5.123649    4.984299
C        5.242300    5.240875    1.162619
H        4.484097    4.582462    0.720285
H        6.155099    5.128635    0.570003
H        4.882119    6.265992    1.061365
C        7.923665    2.698391    4.571305
H        7.538848    1.671701    4.618322
H        8.384352    2.916350    5.540024
H        8.711103    2.714875    3.811207
C        4.176762    5.657420    6.132401
H        4.551853    6.620157    6.495173
H        4.191815    4.964038    6.978161
H        3.136049    5.823179    5.845260
C        2.465208    5.808214    2.724403
H        2.670844    5.443405    1.708106
H        1.740016    6.621313    2.616731
C        1.851238    4.655110    3.522647
H        1.589677    5.015127    4.532822
H        2.619215    3.882187    3.642736
N        0.699961    4.045309    2.863609
C        0.324357    2.814936    3.540207
H        1.168571    2.117909    3.543148
H        0.011348    2.979399    4.590463
C       -0.439880    4.948946    2.795783
H       -0.199729    5.835660    2.206499
H       -0.785347    5.290767    3.788390
H       -1.277422    4.450241    2.299019
H        2.386460   11.593960    7.454138
H       -0.507500    2.338143    3.010697
C       -4.096162    7.080514    7.235399
H       -4.798212    6.319304    6.878614
H       -4.032021    6.983189    8.324257
H       -4.527019    8.058993    7.003558
C        3.690382    8.661984    0.637559
H        4.555714    8.475381    1.280318
H        3.038919    7.788319    0.741947
H        4.023334    8.721716   -0.401718
C        1.428797   11.463761    4.227638
H        0.476302   10.964481    4.427228
H        2.142857   11.079646    4.956836
H        1.284827   12.529583    4.423356
N        2.879596    9.025814    3.270145
C        2.314386    8.464241    4.285207
115
TS-CO2-1.log
Al        0.498990    7.580488    6.029387
H       -0.619080    6.620664    6.927673
N       -0.636664    8.695602    4.971455
C       -1.126037    9.856307    5.408737
C       -0.734885   10.439236    6.627226
H       -1.273422   11.331895    6.921497
C        0.311619   10.039332    7.464666
N        1.053196    8.947801    7.229370
C       -2.160408   10.583556    4.593460
H       -2.079585   11.663302    4.731606
H       -3.157072   10.276413    4.929076
H       -2.081475   10.345246    3.531186
C        0.600218   10.857831    8.693075
H        0.152165   11.850566    8.633319
H        1.672349   10.953039    8.876714
H        0.171838   10.336810    9.557650
C       -0.963131    8.151153    3.684469
C       -0.002147    8.254794    2.651421
C       -0.284737    7.643817    1.427815
H        0.433885    7.710812    0.617750
C       -1.469103    6.938428    1.230726
H       -1.665823    6.465113    0.272767
C       -2.393565    6.835704    2.261950
H       -3.311052    6.274898    2.106147
C       -2.162689    7.434889    3.505688
C        1.284354    9.037618    2.856132
H        1.561006    8.937182    3.911412
C        2.465419    8.506272    2.042444
H        2.630588    7.441546    2.228708
H        3.377527    9.038001    2.325904
H        2.325351    8.653889    0.966159
C        1.062983   10.533974    2.598156
H        0.759245   10.706694    1.559702
H        1.986022   11.094415    2.782818
H        0.286991   10.942709    3.250840
C       -3.179247    7.266585    4.620556
H       -2.854306    7.861526    5.478546
C       -3.230653    5.805832    5.084810
H       -3.916441    5.691808    5.930307
H       -2.246292    5.463293    5.411418
H       -3.567699    5.143921    4.279260
C        2.329519    8.770879    7.861862
C        2.442926    7.992797    9.027544
C        3.717022    7.792063    9.569596
H        3.823971    7.188424   10.466691
C        4.843811    8.349422    8.977833
H        5.825420    8.187625    9.414752
C        4.714645    9.111502    7.819565
H        5.601954    9.538612    7.362224
C        3.465671    9.329649    7.232964
C        1.232379    7.342702    9.669366
H        0.341905    7.721387    9.157279
C        1.091799    7.703763   11.152449
H        1.917519    7.297930   11.746944
H        0.160993    7.290735   11.554103
H        1.076951    8.788450   11.299039
C        1.284175    5.821895    9.470833
H        1.360954    5.569327    8.408378
H        0.380026    5.344854    9.858251
H        2.154870    5.392891    9.979375
C        3.339065   10.165524    5.969698
H        2.392434    9.891016    5.492807
C        4.459477    9.902374    4.959652
H        5.429320   10.260443    5.321302
H        4.249442   10.437192    4.027781
H        4.549890    8.837015    4.730846
C        3.262540   11.664131    6.297171
H        3.179352   12.251682    5.376355
H        4.164224   11.988847    6.828560
H        3.090835    7.167590    4.896585
B        2.063570    6.567386    5.047390
N        2.044155    5.270539    4.541695
C        3.228602    4.711923    3.953628
C        3.248320    4.418000    2.578069
C        4.417819    3.888488    2.026327
H        4.439630    3.669511    0.960218
C        5.554895    3.643595    2.796929
C        5.509411    3.963405    4.155728
H        6.391473    3.793439    4.770250
C        4.368182    4.501474    4.755217
C        2.059448    4.677831    1.688288
H        1.456449    3.771612    1.552041
H        2.388002    4.997024    0.694742
H        1.402560    5.452085    2.092415
C        6.788716    3.031827    2.187490
H        6.870044    3.268472    1.122343
H        6.769090    1.938800    2.278651
H        7.698350    3.382948    2.684216
C        4.403198    4.881384    6.213675
H        4.603019    5.952076    6.338276
H        5.191130    4.332581    6.737054
H        3.453677    4.684981    6.717969
C        0.903697    4.356460    4.663305
H        0.829790    3.726771    3.771644
H       -0.005049    4.962725    4.714326
C        1.048733    3.458168    5.889643
H        0.939078    4.087850    6.795462
H        2.068119    3.054132    5.892979
N        0.129047    2.331900    5.895591
C        0.408417    1.460795    7.026901
H        1.446391    1.115107    6.980343
H        0.253495    1.958201    8.003178
C       -1.266414    2.753699    5.897087
H       -1.510966    3.260499    4.959617
H       -1.510018    3.430490    6.734638
H       -1.909763    1.871070    5.964173
H        2.398422   11.900807    6.922232
H       -0.242627    0.581849    6.985560
C       -4.573437    7.754012    4.205385
H       -5.001961    7.121881    3.420007
H       -5.254483    7.722772    5.061918
H       -4.546931    8.779692    3.825054
O       -2.165161    7.715736    7.955474
O       -1.778780    5.470092    8.254010
C       -1.714273    6.605842    7.880075
