# Supplementary material for: Synthesis, properties, and chemoselective reactions of an AlH–BH functional group
Source: Chem Sci. 2025 Aug 15;16(37):17193–9. doi: 10.1039/d5sc05133a (PMC12394903; doi:10.1039/d5sc05133a)
Supplement: SC-016-D5SC05133A-s003 [file SC-016-D5SC05133A-s003.cif]

# Supplementary Information (SI) for Chemical Science.
# This journal is © The Royal Society of Chemistry 2025

####################################################################### 
# 
# This file contains crystal structure data downloaded from the 
# Cambridge Structural Database (CSD) hosted by the Cambridge 
# Crystallographic Data Centre (CCDC).
# 
# Full information about CCDC data access policies and citation 
# guidelines are available at http://www.ccdc.cam.ac.uk/access/V1 
# 
# Audit and citation data items may have been added by the CCDC. 
# Please retain this information to preserve the provenance of 
# this file and to allow appropriate attribution of the data. 
# 
#######################################################################

data_3a
_database_code_depnum_ccdc_archive 'CCDC 2363830'
loop_
_audit_author_name
_audit_author_address
'Andrew White'
;Imperial College London
United Kingdom
;
_audit_update_record             
;
2025-08-22 deposited with the CCDC.	2025-08-28 downloaded from the CCDC.
;

_audit_creation_method           SHELXL-2019/3
_shelx_SHELXL_version_number     2019/3
_chemical_name_systematic        ?
_chemical_name_common            ?
_chemical_melting_point          ?
_chemical_formula_moiety         'C42 H64 Al B N4'
_chemical_formula_sum            'C42 H64 Al B N4'
_chemical_formula_weight         662.76

loop_
_atom_type_symbol
_atom_type_description
_atom_type_scat_dispersion_real
_atom_type_scat_dispersion_imag
_atom_type_scat_source
C C 0.0181 0.0091 'International Tables Vol C Tables 4.2.6.8 and 6.1.1.4'
H H 0.0000 0.0000 'International Tables Vol C Tables 4.2.6.8 and 6.1.1.4'
Al Al 0.2130 0.2455 'International Tables Vol C Tables 4.2.6.8 and 6.1.1.4'
B B 0.0090 0.0039 'International Tables Vol C Tables 4.2.6.8 and 6.1.1.4'
N N 0.0311 0.0180 'International Tables Vol C Tables 4.2.6.8 and 6.1.1.4'

_space_group_crystal_system      triclinic
_space_group_IT_number           2
_space_group_name_H-M_alt        'P -1'
_space_group_name_Hall           '-P 1'

_shelx_space_group_comment       
; 
The symmetry employed for this shelxl refinement is uniquely defined 
by the following loop, which should always be used as a source of 
symmetry information in preference to the above space-group names. 
They are only intended as comments. 
;

loop_
_space_group_symop_operation_xyz
'x, y, z'
'-x, -y, -z'

_cell_length_a                   10.3732(5)
_cell_length_b                   12.2046(6)
_cell_length_c                   18.1561(7)
_cell_angle_alpha                91.465(4)
_cell_angle_beta                 106.113(4)
_cell_angle_gamma                107.935(4)
_cell_volume                     2085.43(18)
_cell_formula_units_Z            2
_cell_measurement_temperature    173(2)
_cell_measurement_reflns_used    5098
_cell_measurement_theta_min      3.8310
_cell_measurement_theta_max      73.5420

_exptl_crystal_description       blocks
_exptl_crystal_colour            Colourless
_exptl_crystal_density_meas      ?
_exptl_crystal_density_method    ?
_exptl_crystal_density_diffrn    1.055
_exptl_crystal_F_000             724
_exptl_transmission_factor_min   ?
_exptl_transmission_factor_max   ?
_exptl_crystal_size_max          0.234
_exptl_crystal_size_mid          0.208
_exptl_crystal_size_min          0.160
_exptl_absorpt_coefficient_mu    0.649
_shelx_estimated_absorpt_T_min   ?
_shelx_estimated_absorpt_T_max   ?
_exptl_absorpt_correction_type   analytical
_exptl_absorpt_correction_T_min  0.894
_exptl_absorpt_correction_T_max  0.925
_exptl_absorpt_process_details   
; 
CrysAlisPro 1.171.38.46 (Rigaku Oxford Diffraction, 2015) 
Analytical numeric absorption correction using a multifaceted crystal 
model based on expressions derived by R.C. Clark & J.S. Reid. 
(Clark, R. C. & Reid, J. S. (1995). Acta Cryst. A51, 887-897) 
Empirical absorption correction using spherical harmonics, 
implemented in SCALE3 ABSPACK scaling algorithm. 
;
_exptl_absorpt_special_details   ?
_diffrn_ambient_temperature      173(2)
_diffrn_radiation_wavelength     1.54184
_diffrn_radiation_type           CuK\a
_diffrn_source                   'Enhance Ultra (Cu) X-ray Source'
_diffrn_measurement_device_type  'Agilent Xcalibur PX Ultra A'
_diffrn_measurement_method       'omega scans'
_diffrn_detector_area_resol_mean 10.4115
_diffrn_reflns_number            12031
_diffrn_reflns_av_unetI/netI     0.0510
_diffrn_reflns_av_R_equivalents  0.0313
_diffrn_reflns_limit_h_min       -12
_diffrn_reflns_limit_h_max       9
_diffrn_reflns_limit_k_min       -14
_diffrn_reflns_limit_k_max       15
_diffrn_reflns_limit_l_min       -17
_diffrn_reflns_limit_l_max       22
_diffrn_reflns_theta_min         3.835
_diffrn_reflns_theta_max         73.756
_diffrn_reflns_theta_full        67.684
_diffrn_measured_fraction_theta_max 0.947
_diffrn_measured_fraction_theta_full 0.984
_diffrn_reflns_Laue_measured_fraction_max 0.947
_diffrn_reflns_Laue_measured_fraction_full 0.984
_diffrn_reflns_point_group_measured_fraction_max 0.947
_diffrn_reflns_point_group_measured_fraction_full 0.984
_reflns_number_total             7979
_reflns_number_gt                6097
_reflns_threshold_expression     'I > 2\s(I)'
_reflns_Friedel_coverage         0.000
_reflns_Friedel_fraction_max     .
_reflns_Friedel_fraction_full    .

_reflns_special_details          
; 
 Reflections were merged by SHELXL according to the crystal 
 class for the calculation of statistics and refinement. 
  
 _reflns_Friedel_fraction is defined as the number of unique 
 Friedel pairs measured divided by the number that would be 
 possible theoretically, ignoring centric projections and 
 systematic absences. 
;

_computing_data_collection       'CrysAlisPro, Rigaku OD'
_computing_cell_refinement       'CrysAlisPro, Rigaku OD'
_computing_data_reduction        'CrysAlisPro, Rigaku OD'
_computing_structure_solution    'SHELXS-2014 (Sheldrick, 2017)'
_computing_structure_refinement  'SHELXL-2019/2 (Sheldrick, 2019)'
_computing_molecular_graphics    'Bruker SHELXTL'
_computing_publication_material  'CIFTAB-2014 (Sheldrick, 2017)'
_refine_special_details          ?
_refine_ls_structure_factor_coef Fsqd
_refine_ls_matrix_type           full
_refine_ls_weighting_scheme      calc
_refine_ls_weighting_details     
'w=1/[\s^2^(Fo^2^)+(0.0618P)^2^+0.1270P] where P=(Fo^2^+2Fc^2^)/3'
_atom_sites_solution_primary     ?
_atom_sites_solution_secondary   ?
_atom_sites_solution_hydrogens   mixed
_refine_ls_hydrogen_treatment    mixed
_refine_ls_extinction_method     'SHELXL-2019/2 (Sheldrick 2019)'
_refine_ls_extinction_coef       0.0008(2)
_refine_ls_extinction_expression Fc^*^=kFc[1+0.001xFc^2^\l^3^/sin(2\q)]^-1/4^
_refine_ls_number_reflns         7979
_refine_ls_number_parameters     457
_refine_ls_number_restraints     1
_refine_ls_R_factor_all          0.0623
_refine_ls_R_factor_gt           0.0446
_refine_ls_wR_factor_ref         0.1282
_refine_ls_wR_factor_gt          0.1119
_refine_ls_goodness_of_fit_ref   1.024
_refine_ls_restrained_S_all      1.024
_refine_ls_shift/su_max          0.001
_refine_ls_shift/su_mean         0.000

loop_
_atom_site_label
_atom_site_type_symbol
_atom_site_fract_x
_atom_site_fract_y
_atom_site_fract_z
_atom_site_U_iso_or_equiv
_atom_site_adp_type
_atom_site_occupancy
_atom_site_site_symmetry_order
_atom_site_calc_flag
_atom_site_refinement_flags_posn
_atom_site_refinement_flags_adp
_atom_site_refinement_flags_occupancy
_atom_site_disorder_assembly
_atom_site_disorder_group
Al1 Al 0.70025(5) 0.34590(4) 0.29366(3) 0.02932(12) Uani 1 1 d . . . . .
H1 H 0.853(3) 0.362(2) 0.2936(14) 0.057(6) Uiso 1 1 d . . . . .
N1 N 0.67873(12) 0.26311(11) 0.38073(7) 0.0286(3) Uani 1 1 d . . . . .
C1 C 0.74440(15) 0.31862(14) 0.45136(9) 0.0314(3) Uani 1 1 d . . . . .
C2 C 0.80065(17) 0.44018(14) 0.46695(9) 0.0336(3) Uani 1 1 d . . . . .
H2A H 0.864679 0.471161 0.516997 0.040 Uiso 1 1 calc R U . . .
C3 C 0.77212(16) 0.52049(14) 0.41635(9) 0.0331(3) Uani 1 1 d . . . . .
N3 N 0.70540(13) 0.49011(11) 0.34114(7) 0.0291(3) Uani 1 1 d . . . . .
C4 C 0.7587(2) 0.25092(17) 0.51985(10) 0.0430(4) Uani 1 1 d . . . . .
H4A H 0.665203 0.215682 0.527084 0.065 Uiso 1 1 calc R U . . .
H4B H 0.822825 0.303242 0.566290 0.065 Uiso 1 1 calc R U . . .
H4C H 0.797540 0.189871 0.510671 0.065 Uiso 1 1 calc R U . . .
C5 C 0.8192(2) 0.64543(15) 0.45100(11) 0.0446(4) Uani 1 1 d . . . . .
H5A H 0.903006 0.690392 0.436817 0.067 Uiso 1 1 calc R U . . .
H5B H 0.843013 0.649447 0.507361 0.067 Uiso 1 1 calc R U . . .
H5C H 0.742228 0.677506 0.431289 0.067 Uiso 1 1 calc R U . . .
C6 C 0.60630(16) 0.13977(13) 0.36831(9) 0.0303(3) Uani 1 1 d . . . . .
C7 C 0.46538(17) 0.09640(15) 0.37019(11) 0.0375(4) Uani 1 1 d . . . . .
C8 C 0.39344(19) -0.02232(16) 0.35134(13) 0.0470(4) Uani 1 1 d . . . . .
H8A H 0.297884 -0.052393 0.352220 0.056 Uiso 1 1 calc R U . . .
C9 C 0.4574(2) -0.09695(16) 0.33151(14) 0.0518(5) Uani 1 1 d . . . . .
H9A H 0.405650 -0.177350 0.317590 0.062 Uiso 1 1 calc R U . . .
C10 C 0.5977(2) -0.05423(16) 0.33196(13) 0.0460(4) Uani 1 1 d . . . . .
H10A H 0.642570 -0.106240 0.319590 0.055 Uiso 1 1 calc R U . . .
C11 C 0.67434(18) 0.06407(15) 0.35028(10) 0.0358(3) Uani 1 1 d . . . . .
C12 C 0.38797(19) 0.17251(17) 0.39308(14) 0.0499(5) Uani 1 1 d . . . . .
H12A H 0.453186 0.254664 0.403772 0.060 Uiso 1 1 calc R U . . .
C13 C 0.2549(2) 0.1659(2) 0.32838(16) 0.0609(6) Uani 1 1 d . . . . .
H13A H 0.280952 0.189948 0.281940 0.091 Uiso 1 1 calc R U . . .
H13B H 0.208898 0.217435 0.344366 0.091 Uiso 1 1 calc R U . . .
H13C H 0.189193 0.085978 0.317175 0.091 Uiso 1 1 calc R U . . .
C14 C 0.3492(3) 0.1384(3) 0.46729(16) 0.0679(7) Uani 1 1 d . . . . .
H14A H 0.279949 0.059992 0.456989 0.102 Uiso 1 1 calc R U . . .
H14B H 0.308150 0.193332 0.484021 0.102 Uiso 1 1 calc R U . . .
H14C H 0.434984 0.140277 0.508028 0.102 Uiso 1 1 calc R U . . .
C15 C 0.82864(18) 0.10598(16) 0.35103(11) 0.0404(4) Uani 1 1 d . . . . .
H15A H 0.866104 0.192115 0.364855 0.048 Uiso 1 1 calc R U . . .
C16 C 0.9184(2) 0.0535(2) 0.41173(14) 0.0561(5) Uani 1 1 d . . . . .
H16A H 0.910515 0.073159 0.462612 0.084 Uiso 1 1 calc R U . . .
H16B H 1.017907 0.084629 0.412509 0.084 Uiso 1 1 calc R U . . .
H16C H 0.884403 -0.031040 0.399068 0.084 Uiso 1 1 calc R U . . .
C17 C 0.8412(2) 0.0794(2) 0.27114(13) 0.0546(5) Uani 1 1 d . . . . .
H17A H 0.814778 -0.004734 0.258626 0.082 Uiso 1 1 calc R U . . .
H17B H 0.939343 0.116772 0.270979 0.082 Uiso 1 1 calc R U . . .
H17C H 0.777537 0.108969 0.232566 0.082 Uiso 1 1 calc R U . . .
C18 C 0.66039(17) 0.57140(13) 0.29254(9) 0.0320(3) Uani 1 1 d . . . . .
C19 C 0.75527(17) 0.64753(14) 0.25974(9) 0.0341(3) Uani 1 1 d . . . . .
C20 C 0.7048(2) 0.71973(16) 0.20915(10) 0.0424(4) Uani 1 1 d . . . . .
H20A H 0.767287 0.771093 0.186060 0.051 Uiso 1 1 calc R U . . .
C21 C 0.5662(2) 0.71776(18) 0.19217(12) 0.0482(4) Uani 1 1 d . . . . .
H21A H 0.533960 0.767847 0.157917 0.058 Uiso 1 1 calc R U . . .
C22 C 0.4740(2) 0.64275(17) 0.22505(11) 0.0455(4) Uani 1 1 d . . . . .
H22A H 0.378722 0.642516 0.213247 0.055 Uiso 1 1 calc R U . . .
C23 C 0.51769(18) 0.56750(14) 0.27513(10) 0.0364(3) Uani 1 1 d . . . . .
C24 C 0.90779(18) 0.65029(15) 0.27435(11) 0.0399(4) Uani 1 1 d . . . . .
H24A H 0.930863 0.605558 0.318708 0.048 Uiso 1 1 calc R U . . .
C25 C 1.0133(2) 0.77375(19) 0.29567(15) 0.0622(6) Uani 1 1 d . . . . .
H25A H 0.994430 0.818731 0.252371 0.093 Uiso 1 1 calc R U . . .
H25B H 1.110271 0.771212 0.307000 0.093 Uiso 1 1 calc R U . . .
H25C H 1.002713 0.810435 0.341297 0.093 Uiso 1 1 calc R U . . .
C26 C 0.9238(2) 0.5912(2) 0.20387(13) 0.0547(5) Uani 1 1 d . . . . .
H26A H 0.860215 0.510593 0.192836 0.082 Uiso 1 1 calc R U . . .
H26B H 1.022296 0.592661 0.214306 0.082 Uiso 1 1 calc R U . . .
H26C H 0.899339 0.632442 0.159215 0.082 Uiso 1 1 calc R U . . .
C27 C 0.41335(19) 0.48463(17) 0.30927(12) 0.0446(4) Uani 1 1 d . . . . .
H27A H 0.442050 0.413621 0.316551 0.054 Uiso 1 1 calc R U . . .
C28 C 0.2605(2) 0.4456(3) 0.25657(18) 0.0716(7) Uani 1 1 d . . . . .
H28A H 0.226435 0.512325 0.250639 0.107 Uiso 1 1 calc R U . . .
H28B H 0.200267 0.386642 0.279339 0.107 Uiso 1 1 calc R U . . .
H28C H 0.256519 0.412693 0.205857 0.107 Uiso 1 1 calc R U . . .
C29 C 0.4227(3) 0.5359(3) 0.38867(17) 0.0794(8) Uani 1 1 d . . . . .
H29A H 0.518607 0.550406 0.423751 0.119 Uiso 1 1 calc R U . . .
H29B H 0.353498 0.481164 0.408922 0.119 Uiso 1 1 calc R U . . .
H29C H 0.402089 0.608993 0.384442 0.119 Uiso 1 1 calc R U . . .
B30 B 0.52150(17) 0.27460(16) 0.19346(11) 0.0355(4) Uani 1 1 d D . . . .
H30 H 0.4118(3) 0.2667(10) 0.1949(5) 0.050(6) Uiso 1 1 d D . . . .
N31 N 0.52335(15) 0.23135(12) 0.12207(8) 0.0347(3) Uani 1 1 d . . . . .
C32 C 0.65393(18) 0.23064(15) 0.10476(10) 0.0376(3) Uani 1 1 d . . . . .
H32A H 0.642222 0.150476 0.085502 0.045 Uiso 1 1 calc R U . . .
H32B H 0.734203 0.254756 0.153084 0.045 Uiso 1 1 calc R U . . .
C33 C 0.69003(18) 0.31041(16) 0.04519(10) 0.0404(4) Uani 1 1 d . . . . .
H33A H 0.605678 0.293383 -0.000816 0.048 Uiso 1 1 calc R U . . .
H33B H 0.715283 0.392018 0.067108 0.048 Uiso 1 1 calc R U . . .
N34 N 0.80846(16) 0.29564(14) 0.02205(9) 0.0445(4) Uani 1 1 d . . . . .
C35 C 0.39222(18) 0.17446(15) 0.06096(9) 0.0346(3) Uani 1 1 d . . . . .
C36 C 0.3141(2) 0.24022(17) 0.01955(10) 0.0415(4) Uani 1 1 d . . . . .
C37 C 0.1863(2) 0.18178(19) -0.03701(11) 0.0462(4) Uani 1 1 d . . . . .
H37A H 0.132231 0.225890 -0.064903 0.055 Uiso 1 1 calc R U . . .
C38 C 0.13486(19) 0.06235(19) -0.05418(10) 0.0446(4) Uani 1 1 d . . . . .
C39 C 0.2143(2) -0.00081(17) -0.01169(10) 0.0432(4) Uani 1 1 d . . . . .
H39A H 0.180930 -0.082977 -0.022538 0.052 Uiso 1 1 calc R U . . .
C40 C 0.34168(19) 0.05333(16) 0.04646(10) 0.0385(4) Uani 1 1 d . . . . .
C41 C 0.3626(3) 0.37041(19) 0.03533(15) 0.0595(5) Uani 1 1 d . . . . .
H41A H 0.354064 0.392729 0.085550 0.089 Uiso 1 1 calc R U . . .
H41B H 0.303370 0.400811 -0.005213 0.089 Uiso 1 1 calc R U . . .
H41C H 0.461948 0.402468 0.035937 0.089 Uiso 1 1 calc R U . . .
C42 C -0.0034(2) 0.0017(2) -0.11601(12) 0.0593(6) Uani 1 1 d . . . . .
H42A H -0.060645 0.053359 -0.126263 0.089 Uiso 1 1 calc R U . . .
H42B H -0.055470 -0.069055 -0.098545 0.089 Uiso 1 1 calc R U . . .
H42C H 0.016229 -0.018573 -0.163416 0.089 Uiso 1 1 calc R U . . .
C43 C 0.4164(2) -0.02106(16) 0.09423(12) 0.0508(5) Uani 1 1 d . . . . .
H43A H 0.494252 -0.025970 0.075126 0.076 Uiso 1 1 calc R U . . .
H43B H 0.348804 -0.099061 0.090247 0.076 Uiso 1 1 calc R U . . .
H43C H 0.454659 0.013556 0.148348 0.076 Uiso 1 1 calc R U . . .
C44 C 0.9414(2) 0.3332(2) 0.08445(13) 0.0533(5) Uani 1 1 d . . . . .
H44A H 0.965630 0.415615 0.102153 0.080 Uiso 1 1 calc R U . . .
H44B H 1.017026 0.321805 0.065880 0.080 Uiso 1 1 calc R U . . .
H44C H 0.931164 0.287629 0.127379 0.080 Uiso 1 1 calc R U . . .
C45 C 0.8257(3) 0.3558(3) -0.04408(14) 0.0679(7) Uani 1 1 d . . . . .
H45A H 0.737799 0.325889 -0.087149 0.102 Uiso 1 1 calc R U . . .
H45B H 0.904042 0.343107 -0.059279 0.102 Uiso 1 1 calc R U . . .
H45C H 0.846857 0.439014 -0.030598 0.102 Uiso 1 1 calc R U . . .

loop_
_atom_site_aniso_label
_atom_site_aniso_U_11
_atom_site_aniso_U_22
_atom_site_aniso_U_33
_atom_site_aniso_U_23
_atom_site_aniso_U_13
_atom_site_aniso_U_12
Al1 0.0305(2) 0.0273(2) 0.0293(2) 0.00343(16) 0.00953(17) 0.00774(17)
N1 0.0237(6) 0.0289(6) 0.0328(6) 0.0065(5) 0.0084(5) 0.0080(5)
C1 0.0252(7) 0.0379(8) 0.0308(7) 0.0072(6) 0.0080(6) 0.0101(6)
C2 0.0317(7) 0.0365(8) 0.0252(7) 0.0008(6) 0.0024(6) 0.0066(6)
C3 0.0303(7) 0.0318(8) 0.0340(8) 0.0005(6) 0.0097(6) 0.0060(6)
N3 0.0284(6) 0.0283(6) 0.0284(6) 0.0025(5) 0.0067(5) 0.0077(5)
C4 0.0451(9) 0.0441(9) 0.0343(8) 0.0116(7) 0.0070(7) 0.0108(8)
C5 0.0543(10) 0.0334(9) 0.0389(9) -0.0020(7) 0.0094(8) 0.0089(8)
C6 0.0281(7) 0.0307(7) 0.0310(7) 0.0070(6) 0.0083(6) 0.0083(6)
C7 0.0297(8) 0.0340(8) 0.0480(9) 0.0058(7) 0.0132(7) 0.0078(6)
C8 0.0337(8) 0.0365(9) 0.0665(12) 0.0046(8) 0.0186(8) 0.0025(7)
C9 0.0488(10) 0.0299(9) 0.0718(13) 0.0021(8) 0.0215(10) 0.0035(8)
C10 0.0479(10) 0.0320(8) 0.0644(12) 0.0055(8) 0.0249(9) 0.0146(8)
C11 0.0355(8) 0.0344(8) 0.0407(9) 0.0087(6) 0.0144(7) 0.0131(7)
C12 0.0320(8) 0.0402(10) 0.0789(14) 0.0022(9) 0.0222(9) 0.0091(7)
C13 0.0416(10) 0.0666(14) 0.0864(16) 0.0280(12) 0.0278(11) 0.0249(10)
C14 0.0531(12) 0.0877(18) 0.0706(15) -0.0044(13) 0.0270(11) 0.0275(12)
C15 0.0354(8) 0.0398(9) 0.0543(10) 0.0131(7) 0.0197(8) 0.0180(7)
C16 0.0434(10) 0.0737(14) 0.0621(13) 0.0248(11) 0.0187(9) 0.0307(10)
C17 0.0522(11) 0.0694(14) 0.0564(12) 0.0188(10) 0.0284(10) 0.0279(10)
C18 0.0363(8) 0.0275(7) 0.0293(7) -0.0003(6) 0.0061(6) 0.0102(6)
C19 0.0385(8) 0.0290(7) 0.0305(8) 0.0010(6) 0.0056(6) 0.0092(6)
C20 0.0520(10) 0.0367(9) 0.0383(9) 0.0109(7) 0.0124(8) 0.0147(8)
C21 0.0561(11) 0.0474(10) 0.0443(10) 0.0140(8) 0.0080(8) 0.0270(9)
C22 0.0451(9) 0.0498(10) 0.0442(10) 0.0070(8) 0.0061(8) 0.0256(8)
C23 0.0392(8) 0.0342(8) 0.0367(8) 0.0023(6) 0.0080(7) 0.0166(7)
C24 0.0374(8) 0.0352(8) 0.0436(9) 0.0147(7) 0.0108(7) 0.0077(7)
C25 0.0472(11) 0.0449(11) 0.0718(15) 0.0221(10) 0.0013(10) -0.0029(9)
C26 0.0568(12) 0.0645(13) 0.0565(12) 0.0193(10) 0.0282(10) 0.0281(10)
C27 0.0363(9) 0.0480(10) 0.0535(11) 0.0103(8) 0.0140(8) 0.0185(8)
C28 0.0384(10) 0.0782(17) 0.0950(19) 0.0276(14) 0.0139(11) 0.0188(11)
C29 0.0785(17) 0.094(2) 0.0723(17) 0.0065(14) 0.0472(15) 0.0162(15)
B30 0.0398(9) 0.0332(9) 0.0312(9) 0.0033(7) 0.0094(7) 0.0100(7)
N31 0.0379(7) 0.0336(7) 0.0304(7) 0.0037(5) 0.0091(5) 0.0098(6)
C32 0.0407(8) 0.0383(8) 0.0348(8) 0.0066(6) 0.0123(7) 0.0134(7)
C33 0.0356(8) 0.0404(9) 0.0386(9) 0.0083(7) 0.0077(7) 0.0061(7)
N34 0.0397(8) 0.0465(8) 0.0404(8) 0.0061(6) 0.0133(6) 0.0034(6)
C35 0.0379(8) 0.0387(8) 0.0258(7) 0.0036(6) 0.0098(6) 0.0103(7)
C36 0.0463(9) 0.0453(10) 0.0361(9) 0.0110(7) 0.0144(7) 0.0173(8)
C37 0.0448(9) 0.0637(12) 0.0339(9) 0.0159(8) 0.0117(7) 0.0223(9)
C38 0.0407(9) 0.0617(11) 0.0277(8) 0.0029(7) 0.0105(7) 0.0116(8)
C39 0.0451(9) 0.0444(9) 0.0346(9) -0.0039(7) 0.0115(7) 0.0080(8)
C40 0.0424(9) 0.0391(9) 0.0320(8) 0.0015(6) 0.0101(7) 0.0118(7)
C41 0.0644(13) 0.0457(11) 0.0686(14) 0.0190(10) 0.0135(11) 0.0229(10)
C42 0.0446(10) 0.0879(16) 0.0353(10) -0.0004(10) 0.0068(8) 0.0128(11)
C43 0.0542(11) 0.0346(9) 0.0523(11) 0.0047(8) 0.0029(9) 0.0105(8)
C44 0.0399(9) 0.0604(12) 0.0527(11) 0.0029(9) 0.0105(8) 0.0101(9)
C45 0.0502(12) 0.0896(18) 0.0559(13) 0.0292(12) 0.0211(10) 0.0057(12)

_geom_special_details            
; 
 All esds (except the esd in the dihedral angle between two l.s. planes) 
 are estimated using the full covariance matrix.  The cell esds are taken 
 into account individually in the estimation of esds in distances, angles 
 and torsion angles; correlations between esds in cell parameters are only 
 used when they are defined by crystal symmetry.  An approximate (isotropic) 
 treatment of cell esds is used for estimating esds involving l.s. planes. 
;

loop_
_geom_bond_atom_site_label_1
_geom_bond_atom_site_label_2
_geom_bond_distance
_geom_bond_site_symmetry_2
_geom_bond_publ_flag
Al1 N3 1.9191(13) . ?
Al1 N1 1.9258(13) . ?
Al1 B30 2.1349(18) . ?
N1 C1 1.324(2) . ?
N1 C6 1.440(2) . ?
C1 C2 1.405(2) . ?
C1 C4 1.509(2) . ?
C2 C3 1.402(2) . ?
C3 N3 1.331(2) . ?
C3 C5 1.510(2) . ?
N3 C18 1.443(2) . ?
C6 C7 1.404(2) . ?
C6 C11 1.405(2) . ?
C7 C8 1.393(3) . ?
C7 C12 1.518(3) . ?
C8 C9 1.374(3) . ?
C9 C10 1.384(3) . ?
C10 C11 1.396(3) . ?
C11 C15 1.519(2) . ?
C12 C13 1.523(3) . ?
C12 C14 1.541(3) . ?
C15 C16 1.525(3) . ?
C15 C17 1.527(3) . ?
C18 C19 1.406(2) . ?
C18 C23 1.411(2) . ?
C19 C20 1.398(2) . ?
C19 C24 1.519(2) . ?
C20 C21 1.376(3) . ?
C21 C22 1.384(3) . ?
C22 C23 1.395(3) . ?
C23 C27 1.520(3) . ?
C24 C26 1.527(3) . ?
C24 C25 1.529(3) . ?
C27 C29 1.522(3) . ?
C27 C28 1.525(3) . ?
B30 N31 1.394(2) . ?
N31 C35 1.451(2) . ?
N31 C32 1.475(2) . ?
C32 C33 1.520(2) . ?
C33 N34 1.462(2) . ?
N34 C45 1.448(3) . ?
N34 C44 1.453(3) . ?
C35 C40 1.399(2) . ?
C35 C36 1.400(2) . ?
C36 C37 1.395(3) . ?
C36 C41 1.505(3) . ?
C37 C38 1.383(3) . ?
C38 C39 1.392(3) . ?
C38 C42 1.508(3) . ?
C39 C40 1.396(3) . ?
C40 C43 1.509(3) . ?

loop_
_geom_angle_atom_site_label_1
_geom_angle_atom_site_label_2
_geom_angle_atom_site_label_3
_geom_angle
_geom_angle_site_symmetry_1
_geom_angle_site_symmetry_3
_geom_angle_publ_flag
N3 Al1 N1 94.79(6) . . ?
N3 Al1 B30 113.11(7) . . ?
N1 Al1 B30 111.86(6) . . ?
C1 N1 C6 121.10(13) . . ?
C1 N1 Al1 118.97(11) . . ?
C6 N1 Al1 119.50(10) . . ?
N1 C1 C2 123.16(14) . . ?
N1 C1 C4 119.89(15) . . ?
C2 C1 C4 116.93(14) . . ?
C3 C2 C1 126.79(14) . . ?
N3 C3 C2 122.67(14) . . ?
N3 C3 C5 120.37(15) . . ?
C2 C3 C5 116.95(14) . . ?
C3 N3 C18 121.30(13) . . ?
C3 N3 Al1 118.78(11) . . ?
C18 N3 Al1 118.94(10) . . ?
C7 C6 C11 120.40(15) . . ?
C7 C6 N1 119.70(14) . . ?
C11 C6 N1 119.81(13) . . ?
C8 C7 C6 118.64(16) . . ?
C8 C7 C12 118.23(15) . . ?
C6 C7 C12 123.12(15) . . ?
C9 C8 C7 121.57(17) . . ?
C8 C9 C10 119.57(17) . . ?
C9 C10 C11 121.05(17) . . ?
C10 C11 C6 118.72(15) . . ?
C10 C11 C15 118.84(15) . . ?
C6 C11 C15 122.43(15) . . ?
C7 C12 C13 111.47(19) . . ?
C7 C12 C14 110.69(18) . . ?
C13 C12 C14 110.08(17) . . ?
C11 C15 C16 111.25(15) . . ?
C11 C15 C17 110.83(16) . . ?
C16 C15 C17 110.87(16) . . ?
C19 C18 C23 121.17(15) . . ?
C19 C18 N3 120.20(14) . . ?
C23 C18 N3 118.52(14) . . ?
C20 C19 C18 118.35(16) . . ?
C20 C19 C24 118.99(16) . . ?
C18 C19 C24 122.60(14) . . ?
C21 C20 C19 121.17(18) . . ?
C20 C21 C22 119.96(17) . . ?
C21 C22 C23 121.46(17) . . ?
C22 C23 C18 117.88(17) . . ?
C22 C23 C27 120.31(16) . . ?
C18 C23 C27 121.81(15) . . ?
C19 C24 C26 110.31(15) . . ?
C19 C24 C25 112.21(16) . . ?
C26 C24 C25 110.23(18) . . ?
C23 C27 C29 111.25(18) . . ?
C23 C27 C28 113.41(17) . . ?
C29 C27 C28 110.6(2) . . ?
N31 B30 Al1 126.60(12) . . ?
B30 N31 C35 120.95(14) . . ?
B30 N31 C32 123.73(14) . . ?
C35 N31 C32 115.14(13) . . ?
N31 C32 C33 113.11(14) . . ?
N34 C33 C32 111.36(15) . . ?
C45 N34 C44 109.95(16) . . ?
C45 N34 C33 110.95(17) . . ?
C44 N34 C33 112.79(15) . . ?
C40 C35 C36 120.54(16) . . ?
C40 C35 N31 119.30(15) . . ?
C36 C35 N31 120.09(15) . . ?
C37 C36 C35 118.23(17) . . ?
C37 C36 C41 119.68(17) . . ?
C35 C36 C41 122.08(17) . . ?
C38 C37 C36 122.76(17) . . ?
C37 C38 C39 117.72(17) . . ?
C37 C38 C42 121.52(19) . . ?
C39 C38 C42 120.8(2) . . ?
C38 C39 C40 121.78(18) . . ?
C39 C40 C35 118.94(17) . . ?
C39 C40 C43 118.84(17) . . ?
C35 C40 C43 122.15(16) . . ?

_refine_diff_density_max         0.271
_refine_diff_density_min         -0.192
_refine_diff_density_rms         0.040

_shelx_res_file                  
; 
TITL MRC2380 in P-1 
    MRC2380.res 
    created by SHELXL-2019/3 at 08:33:07 on 30-Aug-2023 
REM P-1 (#2 in standard setting) 
REM Al-BH2-01 
CELL 1.54184  10.373234  12.204645  18.156084  91.4647 106.1131 107.9346 
ZERR    2.00   0.000485   0.000611   0.000718   0.0039   0.0039   0.0044 
LATT  1 
SFAC C H Al B N 
UNIT 84 128 2 2 8 
TEMP -100 
  
L.S. 6 
OMIT     1  -9  17 
OMIT   -12   2  10 
OMIT    -9  12   8 
OMIT    -2   4  20 
FMAP 2 
PLAN 10 
  
ACTA 
  
RTAB MH AL1 H1 
  
DFIX 1.1200 0.0001 B30 H30 
REM B-H distance taken from SHELX default for boron cages 
  
WGHT    0.061800    0.127000 
EXTI    0.000775 
FVAR       7.60270 
AL1   3    0.700253    0.345899    0.293659    11.00000    0.03052    0.02729 = 
         0.02925    0.00343    0.00953    0.00774 
H1    2    0.853385    0.361648    0.293552    11.00000    0.05652 
N1    5    0.678733    0.263109    0.380732    11.00000    0.02370    0.02888 = 
         0.03282    0.00648    0.00838    0.00800 
C1    1    0.744399    0.318623    0.451358    11.00000    0.02523    0.03788 = 
         0.03077    0.00723    0.00805    0.01010 
C2    1    0.800647    0.440176    0.466953    11.00000    0.03167    0.03653 = 
         0.02523    0.00077    0.00241    0.00662 
AFIX  43 
H2A   2    0.864679    0.471161    0.516997    11.00000   -1.20000 
AFIX   0 
C3    1    0.772117    0.520494    0.416351    11.00000    0.03030    0.03180 = 
         0.03396    0.00046    0.00968    0.00604 
N3    5    0.705405    0.490112    0.341140    11.00000    0.02837    0.02830 = 
         0.02837    0.00251    0.00670    0.00769 
C4    1    0.758749    0.250921    0.519854    11.00000    0.04513    0.04411 = 
         0.03431    0.01161    0.00696    0.01081 
AFIX 137 
H4A   2    0.665203    0.215682    0.527084    11.00000   -1.50000 
H4B   2    0.822825    0.303242    0.566290    11.00000   -1.50000 
H4C   2    0.797540    0.189871    0.510671    11.00000   -1.50000 
AFIX   0 
C5    1    0.819226    0.645425    0.450995    11.00000    0.05434    0.03341 = 
         0.03891   -0.00205    0.00939    0.00891 
AFIX 137 
H5A   2    0.903006    0.690392    0.436817    11.00000   -1.50000 
H5B   2    0.843013    0.649447    0.507361    11.00000   -1.50000 
H5C   2    0.742228    0.677506    0.431289    11.00000   -1.50000 
AFIX   0 
C6    1    0.606301    0.139771    0.368310    11.00000    0.02811    0.03069 = 
         0.03101    0.00696    0.00833    0.00828 
C7    1    0.465381    0.096397    0.370194    11.00000    0.02974    0.03401 = 
         0.04798    0.00576    0.01320    0.00783 
C8    1    0.393440   -0.022323    0.351343    11.00000    0.03368    0.03652 = 
         0.06649    0.00460    0.01856    0.00252 
AFIX  43 
H8A   2    0.297884   -0.052393    0.352220    11.00000   -1.20000 
AFIX   0 
C9    1    0.457383   -0.096948    0.331515    11.00000    0.04883    0.02988 = 
         0.07184    0.00209    0.02151    0.00354 
AFIX  43 
H9A   2    0.405650   -0.177350    0.317590    11.00000   -1.20000 
AFIX   0 
C10   1    0.597713   -0.054227    0.331955    11.00000    0.04792    0.03199 = 
         0.06440    0.00548    0.02493    0.01457 
AFIX  43 
H10A  2    0.642570   -0.106240    0.319590    11.00000   -1.20000 
AFIX   0 
C11   1    0.674344    0.064073    0.350281    11.00000    0.03554    0.03439 = 
         0.04066    0.00868    0.01436    0.01306 
C12   1    0.387972    0.172513    0.393080    11.00000    0.03205    0.04020 = 
         0.07890    0.00223    0.02222    0.00909 
AFIX  13 
H12A  2    0.453186    0.254664    0.403772    11.00000   -1.20000 
AFIX   0 
C13   1    0.254898    0.165878    0.328376    11.00000    0.04161    0.06655 = 
         0.08636    0.02796    0.02784    0.02487 
AFIX 137 
H13A  2    0.280952    0.189948    0.281940    11.00000   -1.50000 
H13B  2    0.208898    0.217435    0.344366    11.00000   -1.50000 
H13C  2    0.189193    0.085978    0.317175    11.00000   -1.50000 
AFIX   0 
C14   1    0.349237    0.138424    0.467286    11.00000    0.05309    0.08772 = 
         0.07065   -0.00442    0.02697    0.02748 
AFIX 137 
H14A  2    0.279949    0.059992    0.456989    11.00000   -1.50000 
H14B  2    0.308150    0.193332    0.484021    11.00000   -1.50000 
H14C  2    0.434984    0.140277    0.508028    11.00000   -1.50000 
AFIX   0 
C15   1    0.828641    0.105976    0.351031    11.00000    0.03543    0.03976 = 
         0.05434    0.01310    0.01965    0.01799 
AFIX  13 
H15A  2    0.866104    0.192115    0.364855    11.00000   -1.20000 
AFIX   0 
C16   1    0.918383    0.053493    0.411727    11.00000    0.04344    0.07372 = 
         0.06210    0.02485    0.01874    0.03072 
AFIX 137 
H16A  2    0.910515    0.073159    0.462612    11.00000   -1.50000 
H16B  2    1.017907    0.084629    0.412509    11.00000   -1.50000 
H16C  2    0.884403   -0.031040    0.399068    11.00000   -1.50000 
AFIX   0 
C17   1    0.841200    0.079361    0.271142    11.00000    0.05216    0.06945 = 
         0.05642    0.01877    0.02840    0.02792 
AFIX 137 
H17A  2    0.814778   -0.004734    0.258626    11.00000   -1.50000 
H17B  2    0.939343    0.116772    0.270979    11.00000   -1.50000 
H17C  2    0.777537    0.108969    0.232566    11.00000   -1.50000 
AFIX   0 
C18   1    0.660395    0.571399    0.292540    11.00000    0.03627    0.02751 = 
         0.02933   -0.00028    0.00606    0.01017 
C19   1    0.755273    0.647525    0.259745    11.00000    0.03848    0.02900 = 
         0.03048    0.00105    0.00563    0.00925 
C20   1    0.704823    0.719734    0.209148    11.00000    0.05200    0.03673 = 
         0.03826    0.01086    0.01241    0.01473 
AFIX  43 
H20A  2    0.767287    0.771093    0.186060    11.00000   -1.20000 
AFIX   0 
C21   1    0.566250    0.717765    0.192172    11.00000    0.05606    0.04736 = 
         0.04429    0.01397    0.00805    0.02699 
AFIX  43 
H21A  2    0.533960    0.767847    0.157917    11.00000   -1.20000 
AFIX   0 
C22   1    0.473954    0.642755    0.225048    11.00000    0.04513    0.04980 = 
         0.04421    0.00701    0.00608    0.02564 
AFIX  43 
H22A  2    0.378722    0.642516    0.213247    11.00000   -1.20000 
AFIX   0 
C23   1    0.517692    0.567499    0.275129    11.00000    0.03923    0.03424 = 
         0.03675    0.00230    0.00796    0.01656 
C24   1    0.907788    0.650288    0.274346    11.00000    0.03744    0.03524 = 
         0.04360    0.01472    0.01078    0.00771 
AFIX  13 
H24A  2    0.930863    0.605558    0.318708    11.00000   -1.20000 
AFIX   0 
C25   1    1.013266    0.773745    0.295667    11.00000    0.04723    0.04490 = 
         0.07184    0.02206    0.00135   -0.00292 
AFIX 137 
H25A  2    0.994430    0.818731    0.252371    11.00000   -1.50000 
H25B  2    1.110271    0.771212    0.307000    11.00000   -1.50000 
H25C  2    1.002713    0.810435    0.341297    11.00000   -1.50000 
AFIX   0 
C26   1    0.923847    0.591208    0.203868    11.00000    0.05683    0.06445 = 
         0.05647    0.01925    0.02823    0.02807 
AFIX 137 
H26A  2    0.860215    0.510593    0.192836    11.00000   -1.50000 
H26B  2    1.022296    0.592661    0.214306    11.00000   -1.50000 
H26C  2    0.899339    0.632442    0.159215    11.00000   -1.50000 
AFIX   0 
C27   1    0.413351    0.484627    0.309269    11.00000    0.03625    0.04798 = 
         0.05352    0.01026    0.01396    0.01851 
AFIX  13 
H27A  2    0.442050    0.413621    0.316551    11.00000   -1.20000 
AFIX   0 
C28   1    0.260481    0.445582    0.256566    11.00000    0.03838    0.07822 = 
         0.09501    0.02759    0.01389    0.01877 
AFIX 137 
H28A  2    0.226435    0.512325    0.250639    11.00000   -1.50000 
H28B  2    0.200267    0.386642    0.279339    11.00000   -1.50000 
H28C  2    0.256519    0.412693    0.205857    11.00000   -1.50000 
AFIX   0 
C29   1    0.422721    0.535860    0.388666    11.00000    0.07851    0.09415 = 
         0.07229    0.00654    0.04718    0.01624 
AFIX 137 
H29A  2    0.518607    0.550406    0.423751    11.00000   -1.50000 
H29B  2    0.353498    0.481164    0.408922    11.00000   -1.50000 
H29C  2    0.402089    0.608993    0.384442    11.00000   -1.50000 
AFIX   0 
B30   4    0.521499    0.274603    0.193461    11.00000    0.03984    0.03325 = 
         0.03120    0.00329    0.00943    0.01000 
H30   2    0.411783    0.266666    0.194925    11.00000    0.04976 
N31   5    0.523349    0.231349    0.122069    11.00000    0.03789    0.03361 = 
         0.03037    0.00372    0.00909    0.00981 
C32   1    0.653928    0.230644    0.104762    11.00000    0.04067    0.03834 = 
         0.03481    0.00657    0.01227    0.01335 
AFIX  23 
H32A  2    0.642222    0.150476    0.085502    11.00000   -1.20000 
H32B  2    0.734203    0.254756    0.153084    11.00000   -1.20000 
AFIX   0 
C33   1    0.690033    0.310412    0.045194    11.00000    0.03557    0.04043 = 
         0.03861    0.00827    0.00772    0.00608 
AFIX  23 
H33A  2    0.605678    0.293383   -0.000816    11.00000   -1.20000 
H33B  2    0.715283    0.392018    0.067108    11.00000   -1.20000 
AFIX   0 
N34   5    0.808458    0.295644    0.022051    11.00000    0.03974    0.04646 = 
         0.04038    0.00606    0.01329    0.00342 
C35   1    0.392218    0.174464    0.060956    11.00000    0.03790    0.03866 = 
         0.02577    0.00361    0.00979    0.01032 
C36   1    0.314119    0.240225    0.019546    11.00000    0.04631    0.04529 = 
         0.03612    0.01100    0.01439    0.01731 
C37   1    0.186254    0.181780   -0.037013    11.00000    0.04477    0.06370 = 
         0.03387    0.01591    0.01172    0.02227 
AFIX  43 
H37A  2    0.132231    0.225890   -0.064903    11.00000   -1.20000 
AFIX   0 
C38   1    0.134855    0.062351   -0.054178    11.00000    0.04073    0.06168 = 
         0.02769    0.00290    0.01049    0.01162 
C39   1    0.214287   -0.000812   -0.011688    11.00000    0.04509    0.04442 = 
         0.03462   -0.00392    0.01154    0.00805 
AFIX  43 
H39A  2    0.180930   -0.082977   -0.022538    11.00000   -1.20000 
AFIX   0 
C40   1    0.341678    0.053327    0.046456    11.00000    0.04237    0.03911 = 
         0.03197    0.00146    0.01014    0.01177 
C41   1    0.362602    0.370407    0.035331    11.00000    0.06437    0.04568 = 
         0.06856    0.01899    0.01353    0.02285 
AFIX 137 
H41A  2    0.354064    0.392729    0.085550    11.00000   -1.50000 
H41B  2    0.303370    0.400811   -0.005213    11.00000   -1.50000 
H41C  2    0.461948    0.402468    0.035937    11.00000   -1.50000 
AFIX   0 
C42   1   -0.003357    0.001712   -0.116014    11.00000    0.04465    0.08788 = 
         0.03533   -0.00042    0.00684    0.01281 
AFIX 137 
H42A  2   -0.060645    0.053359   -0.126263    11.00000   -1.50000 
H42B  2   -0.055470   -0.069055   -0.098545    11.00000   -1.50000 
H42C  2    0.016229   -0.018573   -0.163416    11.00000   -1.50000 
AFIX   0 
C43   1    0.416399   -0.021058    0.094233    11.00000    0.05418    0.03456 = 
         0.05225    0.00470    0.00292    0.01054 
AFIX 137 
H43A  2    0.494252   -0.025970    0.075126    11.00000   -1.50000 
H43B  2    0.348804   -0.099061    0.090247    11.00000   -1.50000 
H43C  2    0.454659    0.013556    0.148348    11.00000   -1.50000 
AFIX   0 
C44   1    0.941393    0.333234    0.084446    11.00000    0.03990    0.06043 = 
         0.05270    0.00288    0.01047    0.01013 
AFIX 137 
H44A  2    0.965630    0.415615    0.102153    11.00000   -1.50000 
H44B  2    1.017026    0.321805    0.065880    11.00000   -1.50000 
H44C  2    0.931164    0.287629    0.127379    11.00000   -1.50000 
AFIX   0 
C45   1    0.825680    0.355769   -0.044084    11.00000    0.05022    0.08956 = 
         0.05589    0.02923    0.02106    0.00567 
AFIX 137 
H45A  2    0.737799    0.325889   -0.087149    11.00000   -1.50000 
H45B  2    0.904042    0.343107   -0.059279    11.00000   -1.50000 
H45C  2    0.846857    0.439014   -0.030598    11.00000   -1.50000 
  
AFIX   0 
HKLF 4 
  
  
  
  
REM  MRC2380 in P-1 
REM wR2 = 0.1282, GooF = S = 1.024, Restrained GooF = 1.024 for all data 
REM R1 = 0.0446 for 6097 Fo > 4sig(Fo) and 0.0623 for all 7979 data 
REM 457 parameters refined using 1 restraints 
  
END 
  
WGHT      0.0618      0.1274 
  
REM Highest difference peak  0.271,  deepest hole -0.192,  1-sigma level  0.040 
Q1    1   0.6017  0.2934  0.2372  11.00000  0.05    0.27 
Q2    1   0.8236  0.7013  0.4199  11.00000  0.05    0.22 
Q3    1   0.3587  0.2060  0.4413  11.00000  0.05    0.21 
Q4    1   0.7163  0.4414  0.3206  11.00000  0.05    0.18 
Q5    1  -0.0148 -0.1027 -0.1337  11.00000  0.05    0.18 
Q6    1   0.8205  0.4757  0.5378  11.00000  0.05    0.18 
Q7    1   0.0005  0.0399 -0.1657  11.00000  0.05    0.17 
Q8    1   0.2835  0.4022  0.0302  11.00000  0.05    0.17 
Q9    1   0.4499  0.4135  0.0722  11.00000  0.05    0.17 
Q10   1   0.4771  0.5365  0.2878  11.00000  0.05    0.17 
;
_shelx_res_checksum              36815


#===END


####################################################################### 
# 
# This file contains crystal structure data downloaded from the 
# Cambridge Structural Database (CSD) hosted by the Cambridge 
# Crystallographic Data Centre (CCDC).
# 
# Full information about CCDC data access policies and citation 
# guidelines are available at http://www.ccdc.cam.ac.uk/access/V1 
# 
# Audit and citation data items may have been added by the CCDC. 
# Please retain this information to preserve the provenance of 
# this file and to allow appropriate attribution of the data. 
# 
#######################################################################

data_4
_database_code_depnum_ccdc_archive 'CCDC 2363832'
loop_
_audit_author_name
_audit_author_address
'Andrew White'
;Imperial College London
United Kingdom
;
_audit_update_record             
;
2025-08-22 deposited with the CCDC.	2025-08-28 downloaded from the CCDC.
;

_audit_creation_method           SHELXL-2019/3
_shelx_SHELXL_version_number     2019/3
_chemical_name_systematic        ?
_chemical_name_common            ?
_chemical_melting_point          ?
_chemical_formula_moiety         'C43 H64 Al B N4 O2'
_chemical_formula_sum            'C43 H64 Al B N4 O2'
_chemical_formula_weight         706.77

loop_
_atom_type_symbol
_atom_type_description
_atom_type_scat_dispersion_real
_atom_type_scat_dispersion_imag
_atom_type_scat_source
C C 0.0181 0.0091 'International Tables Vol C Tables 4.2.6.8 and 6.1.1.4'
H H 0.0000 0.0000 'International Tables Vol C Tables 4.2.6.8 and 6.1.1.4'
Al Al 0.2130 0.2455 'International Tables Vol C Tables 4.2.6.8 and 6.1.1.4'
B B 0.0090 0.0039 'International Tables Vol C Tables 4.2.6.8 and 6.1.1.4'
N N 0.0311 0.0180 'International Tables Vol C Tables 4.2.6.8 and 6.1.1.4'
O O 0.0492 0.0322 'International Tables Vol C Tables 4.2.6.8 and 6.1.1.4'

_space_group_crystal_system      triclinic
_space_group_IT_number           2
_space_group_name_H-M_alt        'P -1'
_space_group_name_Hall           '-P 1'

_shelx_space_group_comment       
; 
The symmetry employed for this shelxl refinement is uniquely defined 
by the following loop, which should always be used as a source of 
symmetry information in preference to the above space-group names. 
They are only intended as comments. 
;

loop_
_space_group_symop_operation_xyz
'x, y, z'
'-x, -y, -z'

_cell_length_a                   10.6201(8)
_cell_length_b                   12.1477(11)
_cell_length_c                   18.1465(11)
_cell_angle_alpha                91.246(6)
_cell_angle_beta                 104.782(6)
_cell_angle_gamma                107.331(7)
_cell_volume                     2148.7(3)
_cell_formula_units_Z            2
_cell_measurement_temperature    173(2)
_cell_measurement_reflns_used    2687
_cell_measurement_theta_min      3.8310
_cell_measurement_theta_max      72.6900

_exptl_crystal_description       'platy needles'
_exptl_crystal_colour            Colourless
_exptl_crystal_density_meas      ?
_exptl_crystal_density_method    ?
_exptl_crystal_density_diffrn    1.092
_exptl_crystal_F_000             768
_exptl_transmission_factor_min   ?
_exptl_transmission_factor_max   ?
_exptl_crystal_size_max          0.187
_exptl_crystal_size_mid          0.065
_exptl_crystal_size_min          0.025
_exptl_absorpt_coefficient_mu    0.695
_shelx_estimated_absorpt_T_min   ?
_shelx_estimated_absorpt_T_max   ?
_exptl_absorpt_correction_type   analytical
_exptl_absorpt_correction_T_min  0.919
_exptl_absorpt_correction_T_max  0.985
_exptl_absorpt_process_details   
; 
CrysAlisPro 1.171.42.49 (Rigaku Oxford Diffraction, 2022) 
Analytical numeric absorption correction using a multifaceted crystal 
model based on expressions derived by R.C. Clark & J.S. Reid. 
(Clark, R. C. & Reid, J. S. (1995). Acta Cryst. A51, 887-897) 
Empirical absorption correction using spherical harmonics, 
implemented in SCALE3 ABSPACK scaling algorithm. 
;
_exptl_absorpt_special_details   ?
_diffrn_ambient_temperature      173(2)
_diffrn_radiation_wavelength     1.54184
_diffrn_radiation_type           CuK\a
_diffrn_source                   'Enhance Ultra (Cu) X-ray Source'
_diffrn_measurement_device_type  'Agilent Xcalibur PX Ultra A'
_diffrn_measurement_method       'omega scans'
_diffrn_detector_area_resol_mean 10.4115
_diffrn_reflns_number            12615
_diffrn_reflns_av_unetI/netI     0.0866
_diffrn_reflns_av_R_equivalents  0.0586
_diffrn_reflns_limit_h_min       -13
_diffrn_reflns_limit_h_max       10
_diffrn_reflns_limit_k_min       -15
_diffrn_reflns_limit_k_max       13
_diffrn_reflns_limit_l_min       -16
_diffrn_reflns_limit_l_max       22
_diffrn_reflns_theta_min         3.833
_diffrn_reflns_theta_max         73.815
_diffrn_reflns_theta_full        67.684
_diffrn_measured_fraction_theta_max 0.943
_diffrn_measured_fraction_theta_full 0.982
_diffrn_reflns_Laue_measured_fraction_max 0.943
_diffrn_reflns_Laue_measured_fraction_full 0.982
_diffrn_reflns_point_group_measured_fraction_max 0.943
_diffrn_reflns_point_group_measured_fraction_full 0.982
_reflns_number_total             8198
_reflns_number_gt                5145
_reflns_threshold_expression     'I > 2\s(I)'
_reflns_Friedel_coverage         0.000
_reflns_Friedel_fraction_max     .
_reflns_Friedel_fraction_full    .

_reflns_special_details          
; 
 Reflections were merged by SHELXL according to the crystal 
 class for the calculation of statistics and refinement. 
  
 _reflns_Friedel_fraction is defined as the number of unique 
 Friedel pairs measured divided by the number that would be 
 possible theoretically, ignoring centric projections and 
 systematic absences. 
;

_computing_data_collection       'CrysAlisPro, Rigaku OD'
_computing_cell_refinement       'CrysAlisPro, Rigaku OD'
_computing_data_reduction        'CrysAlisPro, Rigaku OD'
_computing_structure_solution    'SHELXS-2014 (Sheldrick, 2017)'
_computing_structure_refinement  'SHELXL-2019/2 (Sheldrick, 2019)'
_computing_molecular_graphics    'Bruker SHELXTL'
_computing_publication_material  'CIFTAB-2014 (Sheldrick, 2017)'
_refine_special_details          ?
_refine_ls_structure_factor_coef Fsqd
_refine_ls_matrix_type           full
_refine_ls_weighting_scheme      calc
_refine_ls_weighting_details     
'w=1/[\s^2^(Fo^2^)+(0.0445P)^2^] where P=(Fo^2^+2Fc^2^)/3'
_atom_sites_solution_primary     ?
_atom_sites_solution_secondary   ?
_atom_sites_solution_hydrogens   mixed
_refine_ls_hydrogen_treatment    mixed
_refine_ls_extinction_method     none
_refine_ls_extinction_coef       .
_refine_ls_number_reflns         8198
_refine_ls_number_parameters     490
_refine_ls_number_restraints     27
_refine_ls_R_factor_all          0.1000
_refine_ls_R_factor_gt           0.0540
_refine_ls_wR_factor_ref         0.1398
_refine_ls_wR_factor_gt          0.1165
_refine_ls_goodness_of_fit_ref   0.997
_refine_ls_restrained_S_all      0.997
_refine_ls_shift/su_max          0.001
_refine_ls_shift/su_mean         0.000

loop_
_atom_site_label
_atom_site_type_symbol
_atom_site_fract_x
_atom_site_fract_y
_atom_site_fract_z
_atom_site_U_iso_or_equiv
_atom_site_adp_type
_atom_site_occupancy
_atom_site_site_symmetry_order
_atom_site_calc_flag
_atom_site_refinement_flags_posn
_atom_site_refinement_flags_adp
_atom_site_refinement_flags_occupancy
_atom_site_disorder_assembly
_atom_site_disorder_group
Al1 Al 0.68742(7) 0.34632(6) 0.28737(4) 0.03094(16) Uani 1 1 d . . . . .
N1 N 0.67583(19) 0.26575(15) 0.37508(11) 0.0318(4) Uani 1 1 d . . . . .
C1 C 0.7371(2) 0.3205(2) 0.44597(14) 0.0360(5) Uani 1 1 d . . . . .
C2 C 0.7892(3) 0.4410(2) 0.46083(14) 0.0392(5) Uani 1 1 d . . . . .
H2A H 0.843594 0.470595 0.511618 0.047 Uiso 1 1 calc R U . . .
C3 C 0.7711(2) 0.5231(2) 0.41048(14) 0.0379(5) Uani 1 1 d . . . . .
N3 N 0.71361(19) 0.49568(15) 0.33474(11) 0.0330(4) Uani 1 1 d . . . . .
C4 C 0.7527(3) 0.2515(2) 0.51336(16) 0.0515(7) Uani 1 1 d . . . . .
H4A H 0.663284 0.196616 0.512387 0.077 Uiso 1 1 calc R U . . .
H4B H 0.788299 0.303994 0.560904 0.077 Uiso 1 1 calc R U . . .
H4C H 0.816775 0.208703 0.510802 0.077 Uiso 1 1 calc R U . . .
C5 C 0.8187(3) 0.6484(2) 0.44404(17) 0.0551(7) Uani 1 1 d . . . . .
H5A H 0.896968 0.692286 0.426245 0.083 Uiso 1 1 calc R U . . .
H5B H 0.846259 0.652576 0.500110 0.083 Uiso 1 1 calc R U . . .
H5C H 0.743631 0.681422 0.427515 0.083 Uiso 1 1 calc R U . . .
C6 C 0.6051(2) 0.14173(19) 0.36453(14) 0.0353(5) Uani 1 1 d . . . . .
C7 C 0.4653(3) 0.1027(2) 0.36269(17) 0.0450(6) Uani 1 1 d D . . . .
C8 C 0.3973(3) -0.0166(2) 0.3490(2) 0.0582(8) Uani 1 1 d . . . . .
H8A H 0.302925 -0.044787 0.347281 0.070 Uiso 1 1 calc R U . . .
C9 C 0.4639(3) -0.0937(3) 0.3379(2) 0.0642(9) Uani 1 1 d . . . . .
H9A H 0.415375 -0.174324 0.328011 0.077 Uiso 1 1 calc R U . . .
C10 C 0.6006(3) -0.0546(2) 0.34099(19) 0.0563(8) Uani 1 1 d . . . . .
H10A H 0.645807 -0.109000 0.333649 0.068 Uiso 1 1 calc R U . . .
C11 C 0.6746(3) 0.0636(2) 0.35474(15) 0.0410(6) Uani 1 1 d . . . . .
C12 C 0.3831(6) 0.1846(5) 0.3669(7) 0.0528(18) Uani 0.68(2) 1 d D U P A 1
H12A H 0.437558 0.262936 0.357418 0.063 Uiso 0.68(2) 1 calc R U P A 1
C13 C 0.2444(7) 0.1515(9) 0.3089(7) 0.071(2) Uani 0.68(2) 1 d D U P A 1
H13A H 0.198388 0.208549 0.315528 0.106 Uiso 0.68(2) 1 calc R U P A 1
H13B H 0.255963 0.150020 0.257089 0.106 Uiso 0.68(2) 1 calc R U P A 1
H13C H 0.188722 0.074609 0.316576 0.106 Uiso 0.68(2) 1 calc R U P A 1
C14 C 0.3685(9) 0.1943(14) 0.4482(6) 0.103(4) Uani 0.68(2) 1 d D U P A 1
H14A H 0.459334 0.215756 0.485047 0.155 Uiso 0.68(2) 1 calc R U P A 1
H14B H 0.325153 0.253814 0.453351 0.155 Uiso 0.68(2) 1 calc R U P A 1
H14C H 0.311455 0.119538 0.458222 0.155 Uiso 0.68(2) 1 calc R U P A 1
C12' C 0.3958(15) 0.1824(12) 0.3942(8) 0.045(3) Uiso 0.32(2) 1 d D U P A 2
H12B H 0.459430 0.263885 0.403979 0.053 Uiso 0.32(2) 1 calc R U P A 2
C13' C 0.2658(19) 0.1774(15) 0.3321(9) 0.060(4) Uiso 0.32(2) 1 d D U P A 2
H13D H 0.289456 0.200000 0.284639 0.090 Uiso 0.32(2) 1 calc R U P A 2
H13E H 0.201751 0.098249 0.322964 0.090 Uiso 0.32(2) 1 calc R U P A 2
H13F H 0.222719 0.230736 0.348880 0.090 Uiso 0.32(2) 1 calc R U P A 2
C14' C 0.3590(17) 0.1477(15) 0.4670(8) 0.070(4) Uiso 0.32(2) 1 d D U P A 2
H14D H 0.442299 0.150834 0.506982 0.105 Uiso 0.32(2) 1 calc R U P A 2
H14E H 0.315922 0.201032 0.483713 0.105 Uiso 0.32(2) 1 calc R U P A 2
H14F H 0.294955 0.068545 0.457797 0.105 Uiso 0.32(2) 1 calc R U P A 2
C15 C 0.8248(3) 0.1015(2) 0.35740(17) 0.0466(6) Uani 1 1 d . . . . .
H15A H 0.861480 0.187521 0.370553 0.056 Uiso 1 1 calc R U . . .
C16 C 0.9080(4) 0.0472(3) 0.4190(2) 0.0693(9) Uani 1 1 d . . . . .
H16A H 0.893131 0.063861 0.468655 0.104 Uiso 1 1 calc R U . . .
H16B H 1.005647 0.079791 0.422158 0.104 Uiso 1 1 calc R U . . .
H16C H 0.878382 -0.036959 0.405752 0.104 Uiso 1 1 calc R U . . .
C17 C 0.8441(3) 0.0746(3) 0.27914(19) 0.0579(8) Uani 1 1 d . . . . .
H17A H 0.819767 -0.009484 0.267607 0.087 Uiso 1 1 calc R U . . .
H17B H 0.940127 0.111361 0.279871 0.087 Uiso 1 1 calc R U . . .
H17C H 0.784889 0.104787 0.239743 0.087 Uiso 1 1 calc R U . . .
C18 C 0.6775(3) 0.58146(19) 0.28722(14) 0.0365(5) Uani 1 1 d . . . . .
C19 C 0.7755(3) 0.6596(2) 0.25767(14) 0.0381(5) Uani 1 1 d . . . . .
C20 C 0.7336(3) 0.7369(2) 0.20914(16) 0.0478(6) Uani 1 1 d . . . . .
H20A H 0.798384 0.789581 0.188532 0.057 Uiso 1 1 calc R U . . .
C21 C 0.6001(3) 0.7383(3) 0.19048(18) 0.0551(7) Uani 1 1 d . . . . .
H21A H 0.573522 0.791883 0.157508 0.066 Uiso 1 1 calc R U . . .
C22 C 0.5045(3) 0.6611(3) 0.21997(18) 0.0532(7) Uani 1 1 d . . . . .
H22A H 0.412549 0.662674 0.206992 0.064 Uiso 1 1 calc R U . . .
C23 C 0.5409(3) 0.5817(2) 0.26814(16) 0.0435(6) Uani 1 1 d . . . . .
C24 C 0.9238(3) 0.6610(2) 0.27536(17) 0.0455(6) Uani 1 1 d . . . . .
H24A H 0.939422 0.608768 0.316205 0.055 Uiso 1 1 calc R U . . .
C25 C 1.0244(3) 0.7830(3) 0.3046(2) 0.0670(9) Uani 1 1 d . . . . .
H25A H 1.013469 0.834633 0.264303 0.101 Uiso 1 1 calc R U . . .
H25B H 1.118499 0.779740 0.318233 0.101 Uiso 1 1 calc R U . . .
H25C H 1.005362 0.812671 0.349851 0.101 Uiso 1 1 calc R U . . .
C26 C 0.9514(3) 0.6148(3) 0.2040(2) 0.0618(8) Uani 1 1 d . . . . .
H26A H 0.885332 0.537766 0.184751 0.093 Uiso 1 1 calc R U . . .
H26B H 1.044702 0.609513 0.217166 0.093 Uiso 1 1 calc R U . . .
H26C H 0.942000 0.667631 0.164364 0.093 Uiso 1 1 calc R U . . .
C27 C 0.4330(3) 0.4983(3) 0.2988(2) 0.0567(8) Uani 1 1 d . . . . .
H27A H 0.461389 0.427215 0.307903 0.068 Uiso 1 1 calc R U . . .
C28 C 0.2918(3) 0.4597(4) 0.2422(3) 0.0914(14) Uani 1 1 d . . . . .
H28A H 0.252260 0.523303 0.239220 0.137 Uiso 1 1 calc R U . . .
H28B H 0.232521 0.392620 0.259199 0.137 Uiso 1 1 calc R U . . .
H28C H 0.299464 0.438188 0.191515 0.137 Uiso 1 1 calc R U . . .
C29 C 0.4296(5) 0.5471(4) 0.3759(3) 0.0909(13) Uani 1 1 d . . . . .
H29A H 0.520469 0.564567 0.412376 0.136 Uiso 1 1 calc R U . . .
H29B H 0.362035 0.489911 0.395076 0.136 Uiso 1 1 calc R U . . .
H29C H 0.404213 0.618268 0.369846 0.136 Uiso 1 1 calc R U . . .
B30 B 0.5165(2) 0.2745(2) 0.18966(16) 0.0371(6) Uani 1 1 d D . . . .
H30 H 0.4127(3) 0.2724(9) 0.1943(5) 0.050(8) Uiso 1 1 d D . . . .
N31 N 0.5170(2) 0.22717(17) 0.11953(12) 0.0381(5) Uani 1 1 d . . . . .
C32 C 0.6414(3) 0.2228(2) 0.09871(15) 0.0423(6) Uani 1 1 d . . . . .
H32A H 0.623556 0.144950 0.072778 0.051 Uiso 1 1 calc R U . . .
H32B H 0.717263 0.234586 0.146056 0.051 Uiso 1 1 calc R U . . .
C33 C 0.6851(3) 0.3133(2) 0.04671(17) 0.0495(6) Uani 1 1 d . . . . .
H33A H 0.606297 0.306746 0.001842 0.059 Uiso 1 1 calc R U . . .
H33B H 0.712480 0.391336 0.074608 0.059 Uiso 1 1 calc R U . . .
N34 N 0.7997(3) 0.3008(2) 0.02003(14) 0.0543(6) Uani 1 1 d . . . . .
C35 C 0.3905(3) 0.1713(2) 0.06121(14) 0.0396(5) Uani 1 1 d . . . . .
C36 C 0.3147(3) 0.2361(2) 0.01880(16) 0.0465(6) Uani 1 1 d . . . . .
C37 C 0.1910(3) 0.1770(3) -0.03531(16) 0.0522(7) Uani 1 1 d . . . . .
H37A H 0.137773 0.220694 -0.063235 0.063 Uiso 1 1 calc R U . . .
C38 C 0.1433(3) 0.0579(3) -0.04971(16) 0.0518(7) Uani 1 1 d . . . . .
C39 C 0.2198(3) -0.0041(2) -0.00601(16) 0.0488(7) Uani 1 1 d . . . . .
H39A H 0.187878 -0.086385 -0.014680 0.059 Uiso 1 1 calc R U . . .
C40 C 0.3414(3) 0.0497(2) 0.05004(15) 0.0435(6) Uani 1 1 d . . . . .
C41 C 0.3622(4) 0.3671(3) 0.0297(2) 0.0665(9) Uani 1 1 d . . . . .
H41A H 0.462689 0.396104 0.045171 0.100 Uiso 1 1 calc R U . . .
H41B H 0.327408 0.393528 0.069623 0.100 Uiso 1 1 calc R U . . .
H41C H 0.327333 0.396745 -0.018505 0.100 Uiso 1 1 calc R U . . .
C42 C 0.0111(3) -0.0028(3) -0.11041(18) 0.0682(9) Uani 1 1 d . . . . .
H42A H -0.046773 0.047765 -0.119548 0.102 Uiso 1 1 calc R U . . .
H42B H -0.037437 -0.074976 -0.092939 0.102 Uiso 1 1 calc R U . . .
H42C H 0.031809 -0.020647 -0.158060 0.102 Uiso 1 1 calc R U . . .
C43 C 0.4143(3) -0.0238(2) 0.09913(18) 0.0570(8) Uani 1 1 d . . . . .
H43A H 0.492336 -0.027793 0.080973 0.086 Uiso 1 1 calc R U . . .
H43B H 0.350531 -0.102197 0.095692 0.086 Uiso 1 1 calc R U . . .
H43C H 0.447207 0.010816 0.152535 0.086 Uiso 1 1 calc R U . . .
C44 C 0.9266(3) 0.3282(3) 0.08042(19) 0.0607(8) Uani 1 1 d . . . . .
H44A H 0.953430 0.409306 0.101674 0.091 Uiso 1 1 calc R U . . .
H44B H 0.998710 0.316461 0.059541 0.091 Uiso 1 1 calc R U . . .
H44C H 0.913804 0.277510 0.120967 0.091 Uiso 1 1 calc R U . . .
C45 C 0.8194(4) 0.3707(4) -0.0419(2) 0.0858(12) Uani 1 1 d . . . . .
H45A H 0.892679 0.357465 -0.060941 0.129 Uiso 1 1 calc R U . . .
H45B H 0.844797 0.452813 -0.023279 0.129 Uiso 1 1 calc R U . . .
H45C H 0.734086 0.349297 -0.083481 0.129 Uiso 1 1 calc R U . . .
O51 O 0.84377(17) 0.35157(15) 0.26588(11) 0.0430(4) Uani 1 1 d . . . . .
C52 C 0.9672(3) 0.3786(2) 0.30281(16) 0.0421(6) Uani 1 1 d . . . . .
H52A H 1.027128 0.371702 0.273280 0.051 Uiso 1 1 calc R U . . .
O53 O 1.0212(3) 0.4107(3) 0.36735(15) 0.0844(8) Uani 1 1 d . . . . .

loop_
_atom_site_aniso_label
_atom_site_aniso_U_11
_atom_site_aniso_U_22
_atom_site_aniso_U_33
_atom_site_aniso_U_23
_atom_site_aniso_U_13
_atom_site_aniso_U_12
Al1 0.0299(3) 0.0296(3) 0.0326(4) 0.0006(3) 0.0092(3) 0.0079(3)
N1 0.0291(9) 0.0300(9) 0.0338(10) 0.0007(8) 0.0065(8) 0.0075(7)
C1 0.0338(12) 0.0409(12) 0.0341(13) 0.0056(10) 0.0092(10) 0.0128(10)
C2 0.0400(13) 0.0421(13) 0.0298(12) -0.0042(10) 0.0065(10) 0.0080(10)
C3 0.0366(12) 0.0333(12) 0.0420(14) -0.0031(10) 0.0125(11) 0.0073(10)
N3 0.0334(10) 0.0300(9) 0.0341(10) -0.0008(8) 0.0076(8) 0.0092(8)
C4 0.0602(18) 0.0512(15) 0.0402(15) 0.0101(12) 0.0105(13) 0.0156(13)
C5 0.069(2) 0.0388(14) 0.0503(17) -0.0075(12) 0.0146(15) 0.0094(13)
C6 0.0354(12) 0.0323(11) 0.0371(13) 0.0041(9) 0.0132(10) 0.0062(9)
C7 0.0361(13) 0.0421(13) 0.0549(16) 0.0057(12) 0.0149(12) 0.0073(11)
C8 0.0442(15) 0.0412(14) 0.082(2) 0.0048(14) 0.0246(15) -0.0025(12)
C9 0.065(2) 0.0366(14) 0.089(3) 0.0070(15) 0.0319(18) 0.0050(14)
C10 0.0629(19) 0.0364(13) 0.077(2) 0.0099(13) 0.0301(16) 0.0172(13)
C11 0.0424(14) 0.0374(12) 0.0463(15) 0.0084(11) 0.0154(12) 0.0139(10)
C12 0.030(2) 0.055(3) 0.073(6) 0.005(3) 0.019(3) 0.0106(18)
C13 0.036(3) 0.078(5) 0.098(6) 0.010(5) 0.016(3) 0.018(3)
C14 0.096(5) 0.143(9) 0.093(6) -0.026(6) 0.037(4) 0.063(6)
C15 0.0439(14) 0.0419(13) 0.0628(18) 0.0148(12) 0.0207(13) 0.0206(11)
C16 0.063(2) 0.073(2) 0.081(2) 0.0265(18) 0.0161(18) 0.0376(17)
C17 0.0593(18) 0.0534(16) 0.073(2) 0.0099(15) 0.0316(16) 0.0237(14)
C18 0.0400(13) 0.0311(11) 0.0391(13) -0.0018(9) 0.0106(10) 0.0131(10)
C19 0.0427(13) 0.0312(11) 0.0381(13) 0.0008(9) 0.0094(11) 0.0097(10)
C20 0.0570(16) 0.0399(13) 0.0487(16) 0.0106(11) 0.0159(13) 0.0169(12)
C21 0.0632(19) 0.0519(15) 0.0550(18) 0.0146(13) 0.0104(15) 0.0293(14)
C22 0.0479(16) 0.0564(16) 0.0597(18) 0.0047(14) 0.0091(14) 0.0281(13)
C23 0.0411(13) 0.0390(13) 0.0516(16) -0.0006(11) 0.0124(12) 0.0151(11)
C24 0.0404(14) 0.0389(13) 0.0567(17) 0.0129(12) 0.0144(12) 0.0103(11)
C25 0.0515(17) 0.0459(16) 0.084(2) 0.0216(16) 0.0020(17) -0.0009(13)
C26 0.0624(19) 0.072(2) 0.070(2) 0.0264(17) 0.0360(17) 0.0328(16)
C27 0.0442(15) 0.0545(16) 0.083(2) 0.0120(15) 0.0265(15) 0.0240(13)
C28 0.0381(17) 0.091(3) 0.148(4) 0.032(3) 0.030(2) 0.0202(17)
C29 0.109(3) 0.088(3) 0.104(3) 0.022(2) 0.072(3) 0.035(2)
B30 0.0380(14) 0.0357(13) 0.0374(15) 0.0025(11) 0.0099(12) 0.0115(11)
N31 0.0397(11) 0.0384(10) 0.0325(11) 0.0018(8) 0.0077(9) 0.0087(9)
C32 0.0443(14) 0.0438(13) 0.0405(14) 0.0001(11) 0.0142(11) 0.0144(11)
C33 0.0457(15) 0.0478(15) 0.0502(16) 0.0044(12) 0.0139(13) 0.0068(12)
N34 0.0520(14) 0.0558(14) 0.0512(14) 0.0060(11) 0.0209(12) 0.0056(11)
C35 0.0434(13) 0.0413(13) 0.0315(12) 0.0029(10) 0.0084(11) 0.0110(10)
C36 0.0520(16) 0.0496(14) 0.0400(14) 0.0096(11) 0.0147(12) 0.0171(12)
C37 0.0523(16) 0.0711(19) 0.0383(15) 0.0176(13) 0.0116(13) 0.0266(14)
C38 0.0457(15) 0.0690(18) 0.0346(14) -0.0013(13) 0.0094(12) 0.0108(13)
C39 0.0500(15) 0.0488(15) 0.0418(15) -0.0079(12) 0.0099(12) 0.0100(12)
C40 0.0465(14) 0.0457(14) 0.0349(13) -0.0021(11) 0.0072(11) 0.0133(11)
C41 0.078(2) 0.0519(17) 0.072(2) 0.0191(15) 0.0143(18) 0.0286(16)
C42 0.0503(17) 0.100(3) 0.0431(17) -0.0020(17) 0.0057(14) 0.0143(17)
C43 0.0605(18) 0.0413(14) 0.0591(19) 0.0040(13) 0.0024(15) 0.0132(13)
C44 0.0485(17) 0.070(2) 0.062(2) -0.0038(15) 0.0191(15) 0.0135(14)
C45 0.075(2) 0.107(3) 0.071(2) 0.034(2) 0.032(2) 0.010(2)
O51 0.0350(9) 0.0475(10) 0.0496(11) 0.0041(8) 0.0180(8) 0.0121(7)
C52 0.0348(13) 0.0433(13) 0.0456(15) 0.0028(11) 0.0125(12) 0.0074(10)
O53 0.0535(14) 0.115(2) 0.0656(17) -0.0104(15) 0.0020(12) 0.0125(13)

_geom_special_details            
; 
 All esds (except the esd in the dihedral angle between two l.s. planes) 
 are estimated using the full covariance matrix.  The cell esds are taken 
 into account individually in the estimation of esds in distances, angles 
 and torsion angles; correlations between esds in cell parameters are only 
 used when they are defined by crystal symmetry.  An approximate (isotropic) 
 treatment of cell esds is used for estimating esds involving l.s. planes. 
;

loop_
_geom_bond_atom_site_label_1
_geom_bond_atom_site_label_2
_geom_bond_distance
_geom_bond_site_symmetry_2
_geom_bond_publ_flag
Al1 O51 1.7836(18) . ?
Al1 N1 1.898(2) . ?
Al1 N3 1.9020(19) . ?
Al1 B30 2.132(2) . ?
N1 C1 1.341(3) . ?
N1 C6 1.453(3) . ?
C1 C2 1.395(3) . ?
C1 C4 1.500(4) . ?
C2 C3 1.389(4) . ?
C3 N3 1.343(3) . ?
C3 C5 1.512(3) . ?
N3 C18 1.444(3) . ?
C6 C11 1.399(4) . ?
C6 C7 1.408(4) . ?
C7 C8 1.397(4) . ?
C7 C12 1.518(6) . ?
C7 C12' 1.559(12) . ?
C8 C9 1.370(5) . ?
C9 C10 1.372(4) . ?
C10 C11 1.398(4) . ?
C11 C15 1.510(4) . ?
C12 C13 1.509(7) . ?
C12 C14 1.528(8) . ?
C12' C14' 1.505(12) . ?
C12' C13' 1.528(12) . ?
C15 C17 1.528(4) . ?
C15 C16 1.530(4) . ?
C18 C23 1.403(4) . ?
C18 C19 1.411(4) . ?
C19 C20 1.393(4) . ?
C19 C24 1.520(4) . ?
C20 C21 1.376(4) . ?
C21 C22 1.389(5) . ?
C22 C23 1.390(4) . ?
C23 C27 1.520(4) . ?
C24 C26 1.529(4) . ?
C24 C25 1.534(4) . ?
C27 C28 1.516(5) . ?
C27 C29 1.520(5) . ?
B30 N31 1.387(3) . ?
N31 C35 1.445(3) . ?
N31 C32 1.479(3) . ?
C32 C33 1.509(4) . ?
C33 N34 1.465(4) . ?
N34 C45 1.443(4) . ?
N34 C44 1.446(4) . ?
C35 C36 1.395(4) . ?
C35 C40 1.403(4) . ?
C36 C37 1.398(4) . ?
C36 C41 1.511(4) . ?
C37 C38 1.378(4) . ?
C38 C39 1.385(4) . ?
C38 C42 1.512(4) . ?
C39 C40 1.389(4) . ?
C40 C43 1.512(4) . ?
O51 C52 1.250(3) . ?
C52 O53 1.165(4) . ?

loop_
_geom_angle_atom_site_label_1
_geom_angle_atom_site_label_2
_geom_angle_atom_site_label_3
_geom_angle
_geom_angle_site_symmetry_1
_geom_angle_site_symmetry_3
_geom_angle_publ_flag
O51 Al1 N1 108.93(9) . . ?
O51 Al1 N3 106.84(9) . . ?
N1 Al1 N3 96.76(9) . . ?
O51 Al1 B30 110.72(9) . . ?
N1 Al1 B30 113.78(10) . . ?
N3 Al1 B30 118.73(10) . . ?
C1 N1 C6 120.0(2) . . ?
C1 N1 Al1 121.00(16) . . ?
C6 N1 Al1 118.97(15) . . ?
N1 C1 C2 122.9(2) . . ?
N1 C1 C4 119.9(2) . . ?
C2 C1 C4 117.3(2) . . ?
C3 C2 C1 128.0(2) . . ?
N3 C3 C2 123.0(2) . . ?
N3 C3 C5 119.6(2) . . ?
C2 C3 C5 117.4(2) . . ?
C3 N3 C18 120.36(19) . . ?
C3 N3 Al1 120.74(16) . . ?
C18 N3 Al1 118.81(15) . . ?
C11 C6 C7 121.1(2) . . ?
C11 C6 N1 120.2(2) . . ?
C7 C6 N1 118.7(2) . . ?
C8 C7 C6 117.9(3) . . ?
C8 C7 C12 118.9(3) . . ?
C6 C7 C12 122.9(3) . . ?
C8 C7 C12' 118.6(6) . . ?
C6 C7 C12' 121.8(6) . . ?
C9 C8 C7 121.4(3) . . ?
C8 C9 C10 120.2(3) . . ?
C9 C10 C11 121.3(3) . . ?
C10 C11 C6 118.1(2) . . ?
C10 C11 C15 119.0(2) . . ?
C6 C11 C15 122.9(2) . . ?
C13 C12 C7 114.7(5) . . ?
C13 C12 C14 110.5(5) . . ?
C7 C12 C14 108.7(5) . . ?
C14' C12' C13' 109.3(10) . . ?
C14' C12' C7 113.6(10) . . ?
C13' C12' C7 107.5(11) . . ?
C11 C15 C17 111.0(3) . . ?
C11 C15 C16 112.2(2) . . ?
C17 C15 C16 110.5(3) . . ?
C23 C18 C19 120.7(2) . . ?
C23 C18 N3 118.4(2) . . ?
C19 C18 N3 120.8(2) . . ?
C20 C19 C18 118.5(2) . . ?
C20 C19 C24 118.8(2) . . ?
C18 C19 C24 122.6(2) . . ?
C21 C20 C19 121.2(3) . . ?
C20 C21 C22 119.8(3) . . ?
C21 C22 C23 121.1(3) . . ?
C22 C23 C18 118.6(3) . . ?
C22 C23 C27 119.5(3) . . ?
C18 C23 C27 121.9(2) . . ?
C19 C24 C26 110.1(2) . . ?
C19 C24 C25 111.8(2) . . ?
C26 C24 C25 109.8(3) . . ?
C28 C27 C23 113.1(3) . . ?
C28 C27 C29 111.6(3) . . ?
C23 C27 C29 111.5(3) . . ?
N31 B30 Al1 127.65(16) . . ?
B30 N31 C35 121.1(2) . . ?
B30 N31 C32 124.7(2) . . ?
C35 N31 C32 114.1(2) . . ?
N31 C32 C33 112.6(2) . . ?
N34 C33 C32 112.2(2) . . ?
C45 N34 C44 110.0(3) . . ?
C45 N34 C33 110.8(3) . . ?
C44 N34 C33 113.1(2) . . ?
C36 C35 C40 120.2(2) . . ?
C36 C35 N31 121.0(2) . . ?
C40 C35 N31 118.7(2) . . ?
C35 C36 C37 118.4(3) . . ?
C35 C36 C41 122.1(3) . . ?
C37 C36 C41 119.5(3) . . ?
C38 C37 C36 122.6(3) . . ?
C37 C38 C39 117.6(3) . . ?
C37 C38 C42 121.1(3) . . ?
C39 C38 C42 121.3(3) . . ?
C38 C39 C40 122.3(3) . . ?
C39 C40 C35 118.8(3) . . ?
C39 C40 C43 119.3(2) . . ?
C35 C40 C43 121.9(2) . . ?
C52 O51 Al1 135.80(18) . . ?
O53 C52 O51 130.8(3) . . ?

_refine_diff_density_max         0.256
_refine_diff_density_min         -0.229
_refine_diff_density_rms         0.040

_shelx_res_file                  
; 
TITL MRC2384 in P-1 
    MRC2384.res 
    created by SHELXL-2019/3 at 08:34:56 on 21-Sep-2023 
REM P-1 (#2 in standard setting) 
REM AlH-BH-CO2-01 
CELL 1.54184  10.620108  12.147694  18.146450  91.2463 104.7820 107.3310 
ZERR    2.00   0.000839   0.001068   0.001140   0.0061   0.0062   0.0074 
LATT  1 
SFAC C H Al B N O 
UNIT 86 128 2 2 8 4 
TEMP -100 
  
L.S. 6 
OMIT    -4  -8  17 
OMIT    -1  -9  13 
OMIT    -8   4  19 
OMIT    -2  -9  14 
OMIT    -4  -9  14 
OMIT     1 -12  12 
OMIT    -5   5  20 
FMAP 2 
PLAN 10 
  
ACTA 
  
DFIX 1.1200 0.0001 B30 H30 
REM B-H distance taken from SHELX default for boron cages 
  
SADI C7   C12  C7   C12' 
SADI C12  C13  C12  C14  C12' C13' C12' C14' 
SADI C13  C14  C13' C14' 
SIMU 0.02 0.02 1 C12 > C14' 
  
WGHT    0.044500 
FVAR       1.86478   0.67539 
AL1   3    0.687423    0.346323    0.287374    11.00000    0.02989    0.02963 = 
         0.03260    0.00058    0.00922    0.00793 
N1    5    0.675825    0.265746    0.375078    11.00000    0.02906    0.03002 = 
         0.03383    0.00072    0.00653    0.00747 
C1    1    0.737118    0.320496    0.445972    11.00000    0.03377    0.04091 = 
         0.03408    0.00555    0.00923    0.01285 
C2    1    0.789158    0.441029    0.460834    11.00000    0.04003    0.04214 = 
         0.02979   -0.00425    0.00654    0.00797 
AFIX  43 
H2A   2    0.843594    0.470595    0.511618    11.00000   -1.20000 
AFIX   0 
C3    1    0.771135    0.523100    0.410480    11.00000    0.03659    0.03328 = 
         0.04202   -0.00313    0.01252    0.00725 
N3    5    0.713612    0.495684    0.334736    11.00000    0.03335    0.02999 = 
         0.03407   -0.00080    0.00765    0.00921 
C4    1    0.752721    0.251471    0.513355    11.00000    0.06021    0.05122 = 
         0.04023    0.01015    0.01050    0.01564 
AFIX 137 
H4A   2    0.663284    0.196616    0.512387    11.00000   -1.50000 
H4B   2    0.788299    0.303994    0.560904    11.00000   -1.50000 
H4C   2    0.816775    0.208703    0.510802    11.00000   -1.50000 
AFIX   0 
C5    1    0.818681    0.648366    0.444040    11.00000    0.06937    0.03877 = 
         0.05028   -0.00749    0.01463    0.00945 
AFIX 137 
H5A   2    0.896968    0.692286    0.426245    11.00000   -1.50000 
H5B   2    0.846259    0.652576    0.500110    11.00000   -1.50000 
H5C   2    0.743631    0.681422    0.427515    11.00000   -1.50000 
AFIX   0 
C6    1    0.605088    0.141733    0.364529    11.00000    0.03542    0.03230 = 
         0.03710    0.00409    0.01318    0.00616 
C7    1    0.465336    0.102678    0.362694    11.00000    0.03609    0.04212 = 
         0.05489    0.00574    0.01491    0.00729 
C8    1    0.397315   -0.016562    0.348965    11.00000    0.04423    0.04123 = 
         0.08248    0.00482    0.02460   -0.00246 
AFIX  43 
H8A   2    0.302925   -0.044787    0.347281    11.00000   -1.20000 
AFIX   0 
C9    1    0.463941   -0.093654    0.337877    11.00000    0.06531    0.03665 = 
         0.08921    0.00701    0.03187    0.00499 
AFIX  43 
H9A   2    0.415375   -0.174324    0.328011    11.00000   -1.20000 
AFIX   0 
C10   1    0.600590   -0.054622    0.340989    11.00000    0.06286    0.03645 = 
         0.07717    0.00990    0.03010    0.01716 
AFIX  43 
H10A  2    0.645807   -0.109000    0.333649    11.00000   -1.20000 
AFIX   0 
C11   1    0.674646    0.063565    0.354744    11.00000    0.04240    0.03739 = 
         0.04630    0.00836    0.01539    0.01393 
PART   1 
C12   1    0.383123    0.184556    0.366874    21.00000    0.03033    0.05496 = 
         0.07347    0.00504    0.01851    0.01062 
AFIX  13 
H12A  2    0.437558    0.262936    0.357418    21.00000   -1.20000 
AFIX   0 
C13   1    0.244397    0.151542    0.308942    21.00000    0.03563    0.07784 = 
         0.09824    0.01045    0.01646    0.01771 
AFIX  33 
H13A  2    0.198388    0.208549    0.315528    21.00000   -1.50000 
H13B  2    0.255963    0.150020    0.257089    21.00000   -1.50000 
H13C  2    0.188722    0.074609    0.316576    21.00000   -1.50000 
AFIX   0 
C14   1    0.368451    0.194289    0.448162    21.00000    0.09633    0.14287 = 
         0.09303   -0.02557    0.03662    0.06297 
AFIX  33 
H14A  2    0.459334    0.215756    0.485047    21.00000   -1.50000 
H14B  2    0.325153    0.253814    0.453351    21.00000   -1.50000 
H14C  2    0.311455    0.119538    0.458222    21.00000   -1.50000 
AFIX   0 
PART   2 
C12'  1    0.395811    0.182429    0.394238   -21.00000    0.04457 
AFIX  13 
H12B  2    0.459430    0.263885    0.403979   -21.00000   -1.20000 
AFIX   0 
C13'  1    0.265779    0.177403    0.332111   -21.00000    0.06019 
AFIX  33 
H13D  2    0.289456    0.200000    0.284639   -21.00000   -1.50000 
H13E  2    0.201751    0.098249    0.322964   -21.00000   -1.50000 
H13F  2    0.222719    0.230736    0.348880   -21.00000   -1.50000 
AFIX   0 
C14'  1    0.359040    0.147680    0.467030   -21.00000    0.06985 
AFIX  33 
H14D  2    0.442299    0.150834    0.506982   -21.00000   -1.50000 
H14E  2    0.315922    0.201032    0.483713   -21.00000   -1.50000 
H14F  2    0.294955    0.068545    0.457797   -21.00000   -1.50000 
AFIX   0 
PART   0 
C15   1    0.824837    0.101492    0.357402    11.00000    0.04393    0.04191 = 
         0.06282    0.01480    0.02073    0.02057 
AFIX  13 
H15A  2    0.861480    0.187521    0.370553    11.00000   -1.20000 
AFIX   0 
C16   1    0.907971    0.047163    0.419031    11.00000    0.06308    0.07338 = 
         0.08116    0.02647    0.01606    0.03757 
AFIX 137 
H16A  2    0.893131    0.063861    0.468655    11.00000   -1.50000 
H16B  2    1.005647    0.079791    0.422158    11.00000   -1.50000 
H16C  2    0.878382   -0.036959    0.405752    11.00000   -1.50000 
AFIX   0 
C17   1    0.844134    0.074632    0.279143    11.00000    0.05932    0.05340 = 
         0.07294    0.00993    0.03158    0.02369 
AFIX 137 
H17A  2    0.819767   -0.009484    0.267607    11.00000   -1.50000 
H17B  2    0.940127    0.111361    0.279871    11.00000   -1.50000 
H17C  2    0.784889    0.104787    0.239743    11.00000   -1.50000 
AFIX   0 
C18   1    0.677484    0.581457    0.287218    11.00000    0.04004    0.03114 = 
         0.03913   -0.00178    0.01057    0.01305 
C19   1    0.775474    0.659591    0.257672    11.00000    0.04274    0.03122 = 
         0.03807    0.00080    0.00944    0.00973 
C20   1    0.733608    0.736860    0.209142    11.00000    0.05704    0.03989 = 
         0.04874    0.01058    0.01589    0.01690 
AFIX  43 
H20A  2    0.798384    0.789581    0.188532    11.00000   -1.20000 
AFIX   0 
C21   1    0.600148    0.738270    0.190483    11.00000    0.06322    0.05194 = 
         0.05498    0.01456    0.01042    0.02933 
AFIX  43 
H21A  2    0.573522    0.791883    0.157508    11.00000   -1.20000 
AFIX   0 
C22   1    0.504466    0.661130    0.219971    11.00000    0.04795    0.05642 = 
         0.05974    0.00469    0.00906    0.02811 
AFIX  43 
H22A  2    0.412549    0.662674    0.206992    11.00000   -1.20000 
AFIX   0 
C23   1    0.540939    0.581723    0.268144    11.00000    0.04113    0.03901 = 
         0.05159   -0.00064    0.01239    0.01509 
C24   1    0.923777    0.661004    0.275362    11.00000    0.04039    0.03891 = 
         0.05666    0.01293    0.01435    0.01029 
AFIX  13 
H24A  2    0.939422    0.608768    0.316205    11.00000   -1.20000 
AFIX   0 
C25   1    1.024356    0.783027    0.304574    11.00000    0.05155    0.04590 = 
         0.08377    0.02156    0.00199   -0.00087 
AFIX 137 
H25A  2    1.013469    0.834633    0.264303    11.00000   -1.50000 
H25B  2    1.118499    0.779740    0.318233    11.00000   -1.50000 
H25C  2    1.005362    0.812671    0.349851    11.00000   -1.50000 
AFIX   0 
C26   1    0.951436    0.614833    0.204004    11.00000    0.06243    0.07177 = 
         0.07043    0.02639    0.03601    0.03280 
AFIX 137 
H26A  2    0.885332    0.537766    0.184751    11.00000   -1.50000 
H26B  2    1.044702    0.609513    0.217166    11.00000   -1.50000 
H26C  2    0.942000    0.667631    0.164364    11.00000   -1.50000 
AFIX   0 
C27   1    0.432985    0.498307    0.298822    11.00000    0.04420    0.05445 = 
         0.08264    0.01199    0.02653    0.02397 
AFIX  13 
H27A  2    0.461389    0.427215    0.307903    11.00000   -1.20000 
AFIX   0 
C28   1    0.291836    0.459693    0.242185    11.00000    0.03813    0.09119 = 
         0.14824    0.03199    0.02978    0.02022 
AFIX 137 
H28A  2    0.252260    0.523303    0.239220    11.00000   -1.50000 
H28B  2    0.232521    0.392620    0.259199    11.00000   -1.50000 
H28C  2    0.299464    0.438188    0.191515    11.00000   -1.50000 
AFIX   0 
C29   1    0.429628    0.547094    0.375870    11.00000    0.10883    0.08823 = 
         0.10392    0.02187    0.07163    0.03541 
AFIX 137 
H29A  2    0.520469    0.564567    0.412376    11.00000   -1.50000 
H29B  2    0.362035    0.489911    0.395076    11.00000   -1.50000 
H29C  2    0.404213    0.618268    0.369846    11.00000   -1.50000 
AFIX   0 
B30   4    0.516547    0.274474    0.189663    11.00000    0.03796    0.03568 = 
         0.03741    0.00254    0.00988    0.01146 
H30   2    0.412693    0.272391    0.194253    11.00000    0.05038 
N31   5    0.517028    0.227170    0.119534    11.00000    0.03967    0.03836 = 
         0.03249    0.00176    0.00771    0.00870 
C32   1    0.641426    0.222804    0.098714    11.00000    0.04434    0.04376 = 
         0.04053    0.00012    0.01422    0.01438 
AFIX  23 
H32A  2    0.623556    0.144950    0.072778    11.00000   -1.20000 
H32B  2    0.717263    0.234586    0.146056    11.00000   -1.20000 
AFIX   0 
C33   1    0.685135    0.313261    0.046712    11.00000    0.04570    0.04781 = 
         0.05016    0.00439    0.01388    0.00683 
AFIX  23 
H33A  2    0.606297    0.306746    0.001842    11.00000   -1.20000 
H33B  2    0.712480    0.391336    0.074608    11.00000   -1.20000 
AFIX   0 
N34   5    0.799738    0.300767    0.020027    11.00000    0.05202    0.05580 = 
         0.05125    0.00604    0.02094    0.00562 
C35   1    0.390466    0.171295    0.061215    11.00000    0.04335    0.04135 = 
         0.03149    0.00295    0.00837    0.01099 
C36   1    0.314724    0.236107    0.018798    11.00000    0.05202    0.04964 = 
         0.04004    0.00958    0.01467    0.01710 
C37   1    0.191013    0.177002   -0.035307    11.00000    0.05228    0.07111 = 
         0.03830    0.01756    0.01163    0.02661 
AFIX  43 
H37A  2    0.137773    0.220694   -0.063235    11.00000   -1.20000 
AFIX   0 
C38   1    0.143292    0.057896   -0.049709    11.00000    0.04573    0.06901 = 
         0.03459   -0.00133    0.00939    0.01081 
C39   1    0.219767   -0.004117   -0.006011    11.00000    0.05003    0.04881 = 
         0.04175   -0.00788    0.00992    0.01000 
AFIX  43 
H39A  2    0.187878   -0.086385   -0.014680    11.00000   -1.20000 
AFIX   0 
C40   1    0.341427    0.049715    0.050037    11.00000    0.04649    0.04572 = 
         0.03485   -0.00206    0.00721    0.01331 
C41   1    0.362212    0.367138    0.029733    11.00000    0.07836    0.05192 = 
         0.07187    0.01913    0.01426    0.02858 
AFIX 137 
H41A  2    0.462689    0.396104    0.045171    11.00000   -1.50000 
H41B  2    0.327408    0.393528    0.069623    11.00000   -1.50000 
H41C  2    0.327333    0.396745   -0.018505    11.00000   -1.50000 
AFIX   0 
C42   1    0.011090   -0.002835   -0.110405    11.00000    0.05032    0.10022 = 
         0.04309   -0.00201    0.00568    0.01429 
AFIX 137 
H42A  2   -0.046773    0.047765   -0.119548    11.00000   -1.50000 
H42B  2   -0.037437   -0.074976   -0.092939    11.00000   -1.50000 
H42C  2    0.031809   -0.020647   -0.158060    11.00000   -1.50000 
AFIX   0 
C43   1    0.414281   -0.023831    0.099125    11.00000    0.06054    0.04135 = 
         0.05914    0.00398    0.00241    0.01321 
AFIX 137 
H43A  2    0.492336   -0.027793    0.080973    11.00000   -1.50000 
H43B  2    0.350531   -0.102197    0.095692    11.00000   -1.50000 
H43C  2    0.447207    0.010816    0.152535    11.00000   -1.50000 
AFIX   0 
C44   1    0.926648    0.328224    0.080419    11.00000    0.04847    0.07038 = 
         0.06164   -0.00378    0.01911    0.01349 
AFIX 137 
H44A  2    0.953430    0.409306    0.101674    11.00000   -1.50000 
H44B  2    0.998710    0.316461    0.059541    11.00000   -1.50000 
H44C  2    0.913804    0.277510    0.120967    11.00000   -1.50000 
AFIX   0 
C45   1    0.819403    0.370697   -0.041887    11.00000    0.07469    0.10747 = 
         0.07076    0.03421    0.03245    0.00954 
AFIX 137 
H45A  2    0.892679    0.357465   -0.060941    11.00000   -1.50000 
H45B  2    0.844797    0.452813   -0.023279    11.00000   -1.50000 
H45C  2    0.734086    0.349297   -0.083481    11.00000   -1.50000 
AFIX   0 
O51   6    0.843766    0.351573    0.265884    11.00000    0.03498    0.04752 = 
         0.04961    0.00407    0.01801    0.01214 
C52   1    0.967214    0.378558    0.302806    11.00000    0.03480    0.04330 = 
         0.04564    0.00278    0.01252    0.00744 
AFIX  43 
H52A  2    1.027128    0.371702    0.273280    11.00000   -1.20000 
AFIX   0 
O53   6    1.021183    0.410711    0.367354    11.00000    0.05349    0.11536 = 
         0.06564   -0.01043    0.00199    0.01245 
  
HKLF 4 
  
  
  
  
REM  MRC2384 in P-1 
REM wR2 = 0.1398, GooF = S = 0.997, Restrained GooF = 0.997 for all data 
REM R1 = 0.0540 for 5145 Fo > 4sig(Fo) and 0.1000 for all 8198 data 
REM 490 parameters refined using 27 restraints 
  
END 
  
WGHT      0.0445      0.0000 
  
REM Highest difference peak  0.256,  deepest hole -0.229,  1-sigma level  0.040 
Q1    1   1.0778  0.3589  0.3603  11.00000  0.05    0.26 
Q2    1   0.7144  0.4399  0.3121  11.00000  0.05    0.22 
Q3    1   0.2623  0.4041  0.0025  11.00000  0.05    0.22 
Q4    1   0.5982  0.3033  0.2333  11.00000  0.05    0.21 
Q5    1   0.4173  0.4092  0.0874  11.00000  0.05    0.17 
Q6    1   0.6837  0.3011  0.3438  11.00000  0.05    0.17 
Q7    1   0.5855  0.3399  0.0783  11.00000  0.05    0.17 
Q8    1   0.8217  0.4750  0.5489  11.00000  0.05    0.17 
Q9    1   0.8179  0.4111  0.2915  11.00000  0.05    0.17 
Q10   1   0.6599  0.3367  0.2106  11.00000  0.05    0.16 
;
_shelx_res_checksum              84511


#===END


####################################################################### 
# 
# This file contains crystal structure data downloaded from the 
# Cambridge Structural Database (CSD) hosted by the Cambridge 
# Crystallographic Data Centre (CCDC).
# 
# Full information about CCDC data access policies and citation 
# guidelines are available at http://www.ccdc.cam.ac.uk/access/V1 
# 
# Audit and citation data items may have been added by the CCDC. 
# Please retain this information to preserve the provenance of 
# this file and to allow appropriate attribution of the data. 
# 
#######################################################################

data_3b
_database_code_depnum_ccdc_archive 'CCDC 2363834'
loop_
_audit_author_name
_audit_author_address
'Andrew White'
;Imperial College London
United Kingdom
;
_audit_update_record             
;
2025-08-22 deposited with the CCDC.	2025-08-28 downloaded from the CCDC.
;

_audit_creation_method           SHELXL-2019/3
_shelx_SHELXL_version_number     2019/3
_chemical_name_systematic        ?
_chemical_name_common            ?
_chemical_melting_point          ?
_chemical_formula_moiety         'C42 H64 Al2 N4'
_chemical_formula_sum            'C42 H64 Al2 N4'
_chemical_formula_weight         678.93

loop_
_atom_type_symbol
_atom_type_description
_atom_type_scat_dispersion_real
_atom_type_scat_dispersion_imag
_atom_type_scat_source
C C 0.0181 0.0091 'International Tables Vol C Tables 4.2.6.8 and 6.1.1.4'
H H 0.0000 0.0000 'International Tables Vol C Tables 4.2.6.8 and 6.1.1.4'
Al Al 0.2130 0.2455 'International Tables Vol C Tables 4.2.6.8 and 6.1.1.4'
N N 0.0311 0.0180 'International Tables Vol C Tables 4.2.6.8 and 6.1.1.4'

_space_group_crystal_system      monoclinic
_space_group_IT_number           14
_space_group_name_H-M_alt        'P 21/n'
_space_group_name_Hall           '-P 2yn'

_shelx_space_group_comment       
; 
The symmetry employed for this shelxl refinement is uniquely defined 
by the following loop, which should always be used as a source of 
symmetry information in preference to the above space-group names. 
They are only intended as comments. 
;

loop_
_space_group_symop_operation_xyz
'x, y, z'
'-x+1/2, y+1/2, -z+1/2'
'-x, -y, -z'
'x-1/2, -y-1/2, z-1/2'

_cell_length_a                   13.63125(14)
_cell_length_b                   20.16105(19)
_cell_length_c                   15.31570(14)
_cell_angle_alpha                90
_cell_angle_beta                 99.9088(9)
_cell_angle_gamma                90
_cell_volume                     4146.28(7)
_cell_formula_units_Z            4
_cell_measurement_temperature    173(2)
_cell_measurement_reflns_used    9259
_cell_measurement_theta_min      3.6310
_cell_measurement_theta_max      73.6220

_exptl_crystal_description       'tabular needles'
_exptl_crystal_colour            Yellow
_exptl_crystal_density_meas      ?
_exptl_crystal_density_method    ?
_exptl_crystal_density_diffrn    1.088
_exptl_crystal_F_000             1480
_exptl_transmission_factor_min   ?
_exptl_transmission_factor_max   ?
_exptl_crystal_size_max          0.326
_exptl_crystal_size_mid          0.063
_exptl_crystal_size_min          0.036
_exptl_absorpt_coefficient_mu    0.863
_shelx_estimated_absorpt_T_min   ?
_shelx_estimated_absorpt_T_max   ?
_exptl_absorpt_correction_type   analytical
_exptl_absorpt_correction_T_min  0.855
_exptl_absorpt_correction_T_max  0.970
_exptl_absorpt_process_details   
; 
CrysAlisPro 1.171.38.46 (Rigaku Oxford Diffraction, 2015) 
Analytical numeric absorption correction using a multifaceted crystal 
model based on expressions derived by R.C. Clark & J.S. Reid. 
(Clark, R. C. & Reid, J. S. (1995). Acta Cryst. A51, 887-897) 
Empirical absorption correction using spherical harmonics, 
implemented in SCALE3 ABSPACK scaling algorithm. 
;
_exptl_absorpt_special_details   ?
_diffrn_ambient_temperature      173(2)
_diffrn_radiation_wavelength     1.54184
_diffrn_radiation_type           CuK\a
_diffrn_source                   'Enhance Ultra (Cu) X-ray Source'
_diffrn_measurement_device_type  'Agilent Xcalibur PX Ultra A'
_diffrn_measurement_method       'omega scans'
_diffrn_detector_area_resol_mean 10.4115
_diffrn_reflns_number            25151
_diffrn_reflns_av_unetI/netI     0.0406
_diffrn_reflns_av_R_equivalents  0.0411
_diffrn_reflns_limit_h_min       -16
_diffrn_reflns_limit_h_max       12
_diffrn_reflns_limit_k_min       -24
_diffrn_reflns_limit_k_max       24
_diffrn_reflns_limit_l_min       -13
_diffrn_reflns_limit_l_max       19
_diffrn_reflns_theta_min         3.659
_diffrn_reflns_theta_max         73.797
_diffrn_reflns_theta_full        67.684
_diffrn_measured_fraction_theta_max 0.981
_diffrn_measured_fraction_theta_full 0.999
_diffrn_reflns_Laue_measured_fraction_max 0.981
_diffrn_reflns_Laue_measured_fraction_full 0.999
_diffrn_reflns_point_group_measured_fraction_max 0.981
_diffrn_reflns_point_group_measured_fraction_full 0.999
_reflns_number_total             8227
_reflns_number_gt                6642
_reflns_threshold_expression     'I > 2\s(I)'
_reflns_Friedel_coverage         0.000
_reflns_Friedel_fraction_max     .
_reflns_Friedel_fraction_full    .

_reflns_special_details          
; 
 Reflections were merged by SHELXL according to the crystal 
 class for the calculation of statistics and refinement. 
  
 _reflns_Friedel_fraction is defined as the number of unique 
 Friedel pairs measured divided by the number that would be 
 possible theoretically, ignoring centric projections and 
 systematic absences. 
;

_computing_data_collection       'CrysAlisPro, Rigaku OD'
_computing_cell_refinement       'CrysAlisPro, Rigaku OD'
_computing_data_reduction        'CrysAlisPro, Rigaku OD'
_computing_structure_solution    'SHELXS-2014 (Sheldrick, 2017)'
_computing_structure_refinement  'SHELXL-2019/2 (Sheldrick, 2019)'
_computing_molecular_graphics    'Bruker SHELXTL'
_computing_publication_material  'CIFTAB-2014 (Sheldrick, 2017)'
_refine_special_details          ?
_refine_ls_structure_factor_coef Fsqd
_refine_ls_matrix_type           full
_refine_ls_weighting_scheme      calc
_refine_ls_weighting_details     
'w=1/[\s^2^(Fo^2^)+(0.0562P)^2^+0.7302P] where P=(Fo^2^+2Fc^2^)/3'
_atom_sites_solution_primary     ?
_atom_sites_solution_secondary   ?
_atom_sites_solution_hydrogens   mixed
_refine_ls_hydrogen_treatment    mixed
_refine_ls_extinction_method     none
_refine_ls_extinction_coef       .
_refine_ls_number_reflns         8227
_refine_ls_number_parameters     467
_refine_ls_number_restraints     14
_refine_ls_R_factor_all          0.0555
_refine_ls_R_factor_gt           0.0408
_refine_ls_wR_factor_ref         0.1150
_refine_ls_wR_factor_gt          0.1039
_refine_ls_goodness_of_fit_ref   1.034
_refine_ls_restrained_S_all      1.033
_refine_ls_shift/su_max          0.001
_refine_ls_shift/su_mean         0.000

loop_
_atom_site_label
_atom_site_type_symbol
_atom_site_fract_x
_atom_site_fract_y
_atom_site_fract_z
_atom_site_U_iso_or_equiv
_atom_site_adp_type
_atom_site_occupancy
_atom_site_site_symmetry_order
_atom_site_calc_flag
_atom_site_refinement_flags_posn
_atom_site_refinement_flags_adp
_atom_site_refinement_flags_occupancy
_atom_site_disorder_assembly
_atom_site_disorder_group
Al1 Al 0.19962(3) 0.25566(2) 0.47839(3) 0.02510(11) Uani 1 1 d . . . . .
Al2 Al 0.32554(3) 0.22071(2) 0.62001(3) 0.02825(11) Uani 1 1 d . . . . .
H1 H 0.1022(17) 0.2171(11) 0.4585(16) 0.051(6) Uiso 1 1 d . . . . .
H2 H 0.4381(17) 0.2352(11) 0.6206(15) 0.046(6) Uiso 1 1 d . . . . .
N1 N 0.25279(9) 0.25215(6) 0.36882(8) 0.0275(3) Uani 1 1 d . . . . .
C1 C 0.21054(12) 0.28641(8) 0.29821(10) 0.0316(3) Uani 1 1 d . . . . .
C2 C 0.14605(12) 0.33987(9) 0.30339(10) 0.0353(3) Uani 1 1 d . . . . .
H2A H 0.110155 0.355994 0.248834 0.042 Uiso 1 1 calc R U . . .
C3 C 0.12885(11) 0.37205(8) 0.38033(10) 0.0312(3) Uani 1 1 d . . . . .
N3 N 0.15874(9) 0.34735(6) 0.46119(8) 0.0257(2) Uani 1 1 d . . . . .
C4 C 0.23069(15) 0.26968(10) 0.20661(11) 0.0448(4) Uani 1 1 d . . . . .
H4A H 0.296193 0.248595 0.211551 0.067 Uiso 1 1 calc R U . . .
H4B H 0.229612 0.310412 0.171540 0.067 Uiso 1 1 calc R U . . .
H4C H 0.179311 0.239194 0.177411 0.067 Uiso 1 1 calc R U . . .
C5 C 0.07630(15) 0.43819(9) 0.36951(12) 0.0449(4) Uani 1 1 d . . . . .
H5A H 0.021209 0.438128 0.403042 0.067 Uiso 1 1 calc R U . . .
H5B H 0.050151 0.445888 0.306629 0.067 Uiso 1 1 calc R U . . .
H5C H 0.123404 0.473500 0.391823 0.067 Uiso 1 1 calc R U . . .
C6 C 0.32503(11) 0.20119(8) 0.36053(9) 0.0285(3) Uani 1 1 d . . . . .
C7 C 0.42743(12) 0.21634(9) 0.38509(10) 0.0336(3) Uani 1 1 d . . . . .
C8 C 0.49565(13) 0.16547(10) 0.37939(11) 0.0407(4) Uani 1 1 d . . . . .
H8A H 0.564889 0.174495 0.394554 0.049 Uiso 1 1 calc R U . . .
C9 C 0.46471(14) 0.10216(10) 0.35214(11) 0.0426(4) Uani 1 1 d . . . . .
H9A H 0.512503 0.068321 0.349070 0.051 Uiso 1 1 calc R U . . .
C10 C 0.36453(14) 0.08834(9) 0.32950(11) 0.0397(4) Uani 1 1 d . . . . .
H10A H 0.343963 0.044665 0.311617 0.048 Uiso 1 1 calc R U . . .
C11 C 0.29265(12) 0.13732(8) 0.33234(9) 0.0328(3) Uani 1 1 d . . . . .
C12 C 0.46171(13) 0.28537(10) 0.41606(12) 0.0407(4) Uani 1 1 d . . . . .
H12A H 0.413312 0.302544 0.452823 0.049 Uiso 1 1 calc R U . . .
C13 C 0.56472(15) 0.28603(13) 0.47444(15) 0.0563(5) Uani 1 1 d . . . . .
H13A H 0.615031 0.273199 0.438976 0.084 Uiso 1 1 calc R U . . .
H13B H 0.565823 0.254585 0.523399 0.084 Uiso 1 1 calc R U . . .
H13C H 0.579311 0.330716 0.498351 0.084 Uiso 1 1 calc R U . . .
C14 C 0.46019(19) 0.33338(12) 0.33848(16) 0.0624(6) Uani 1 1 d . . . . .
H14A H 0.481703 0.377410 0.361263 0.094 Uiso 1 1 calc R U . . .
H14B H 0.392450 0.336183 0.304587 0.094 Uiso 1 1 calc R U . . .
H14C H 0.505461 0.317312 0.299896 0.094 Uiso 1 1 calc R U . . .
C15 C 0.18356(13) 0.12000(9) 0.30439(11) 0.0388(4) Uani 1 1 d . . . . .
H15A H 0.144032 0.161900 0.302850 0.047 Uiso 1 1 calc R U . . .
C16 C 0.16520(18) 0.09001(13) 0.21101(14) 0.0623(6) Uani 1 1 d . . . . .
H16A H 0.189905 0.120483 0.169891 0.093 Uiso 1 1 calc R U . . .
H16B H 0.093643 0.082836 0.191746 0.093 Uiso 1 1 calc R U . . .
H16C H 0.200321 0.047552 0.211710 0.093 Uiso 1 1 calc R U . . .
C17 C 0.14752(16) 0.07266(11) 0.37000(15) 0.0526(5) Uani 1 1 d . . . . .
H17A H 0.075867 0.065001 0.352194 0.079 Uiso 1 1 calc R U . . .
H17B H 0.160456 0.092201 0.429461 0.079 Uiso 1 1 calc R U . . .
H17C H 0.183097 0.030386 0.370455 0.079 Uiso 1 1 calc R U . . .
C18 C 0.15052(11) 0.38679(7) 0.53766(9) 0.0250(3) Uani 1 1 d . . . . .
C19 C 0.06668(11) 0.37964(7) 0.57940(9) 0.0263(3) Uani 1 1 d . . . . .
C20 C 0.06538(12) 0.41424(7) 0.65781(10) 0.0306(3) Uani 1 1 d . . . . .
H20A H 0.009526 0.409874 0.686889 0.037 Uiso 1 1 calc R U . . .
C21 C 0.14362(13) 0.45489(7) 0.69445(10) 0.0331(3) Uani 1 1 d . . . . .
H21A H 0.142190 0.477033 0.748977 0.040 Uiso 1 1 calc R U . . .
C22 C 0.22392(13) 0.46305(7) 0.65110(11) 0.0342(3) Uani 1 1 d . . . . .
H22A H 0.276678 0.491842 0.675645 0.041 Uiso 1 1 calc R U . . .
C23 C 0.22890(11) 0.42992(7) 0.57228(10) 0.0300(3) Uani 1 1 d D . . . .
C24 C -0.02086(11) 0.33537(8) 0.54225(10) 0.0325(3) Uani 1 1 d . . . . .
H24A H -0.009504 0.317936 0.483678 0.039 Uiso 1 1 calc R U . . .
C25 C -0.11780(13) 0.37512(11) 0.52691(14) 0.0492(5) Uani 1 1 d . . . . .
H25A H -0.172826 0.346362 0.500194 0.074 Uiso 1 1 calc R U . . .
H25B H -0.111716 0.412324 0.487012 0.074 Uiso 1 1 calc R U . . .
H25C H -0.131023 0.392146 0.583685 0.074 Uiso 1 1 calc R U . . .
C26 C -0.02882(15) 0.27612(9) 0.60303(13) 0.0460(4) Uani 1 1 d . . . . .
H26A H -0.036103 0.292096 0.662011 0.069 Uiso 1 1 calc R U . . .
H26B H 0.031521 0.249000 0.607679 0.069 Uiso 1 1 calc R U . . .
H26C H -0.086973 0.249309 0.578347 0.069 Uiso 1 1 calc R U . . .
C27 C 0.31666(17) 0.44106(13) 0.52417(19) 0.0371(5) Uani 0.931(5) 1 d D U P A 1
H27A H 0.303110 0.416686 0.466478 0.045 Uiso 0.931(5) 1 calc R U P A 1
C28 C 0.41339(14) 0.41424(11) 0.57796(14) 0.0465(6) Uani 0.931(5) 1 d D . P A 1
H28A H 0.405162 0.367162 0.590879 0.070 Uiso 0.931(5) 1 calc R U P A 1
H28B H 0.467476 0.419411 0.543830 0.070 Uiso 0.931(5) 1 calc R U P A 1
H28C H 0.429551 0.438970 0.633675 0.070 Uiso 0.931(5) 1 calc R U P A 1
C29 C 0.33087(19) 0.51427(13) 0.5047(2) 0.0652(8) Uani 0.931(5) 1 d D . P A 1
H29A H 0.387738 0.519376 0.473904 0.098 Uiso 0.931(5) 1 calc R U P A 1
H29B H 0.270637 0.531387 0.467265 0.098 Uiso 0.931(5) 1 calc R U P A 1
H29C H 0.343379 0.539112 0.560548 0.098 Uiso 0.931(5) 1 calc R U P A 1
C27' C 0.3310(14) 0.4335(15) 0.5431(16) 0.029(8) Uiso 0.069(5) 1 d D U P A 2
H27B H 0.354814 0.388232 0.530329 0.034 Uiso 0.069(5) 1 calc R U P A 2
C28' C 0.409(2) 0.4700(15) 0.6090(16) 0.052(8) Uiso 0.069(5) 1 d D . P A 2
H28D H 0.424609 0.444305 0.663985 0.078 Uiso 0.069(5) 1 calc R U P A 2
H28E H 0.470178 0.475336 0.583481 0.078 Uiso 0.069(5) 1 calc R U P A 2
H28F H 0.383993 0.513744 0.621781 0.078 Uiso 0.069(5) 1 calc R U P A 2
C29' C 0.3095(18) 0.4749(13) 0.4588(14) 0.037(6) Uiso 0.069(5) 1 d D . P A 2
H29D H 0.259219 0.452483 0.415331 0.056 Uiso 0.069(5) 1 calc R U P A 2
H29E H 0.284687 0.518618 0.472527 0.056 Uiso 0.069(5) 1 calc R U P A 2
H29F H 0.370873 0.480210 0.434227 0.056 Uiso 0.069(5) 1 calc R U P A 2
N31 N 0.32079(10) 0.26012(6) 0.74371(8) 0.0314(3) Uani 1 1 d . . . . .
C32 C 0.36170(14) 0.20279(8) 0.79942(10) 0.0393(4) Uani 1 1 d . . . . .
H32A H 0.353688 0.210581 0.861631 0.047 Uiso 1 1 calc R U . . .
H32B H 0.433672 0.198073 0.797898 0.047 Uiso 1 1 calc R U . . .
C33 C 0.30768(16) 0.13983(8) 0.76540(11) 0.0431(4) Uani 1 1 d . . . . .
H33A H 0.346609 0.100494 0.789595 0.052 Uiso 1 1 calc R U . . .
H33B H 0.241675 0.137958 0.783992 0.052 Uiso 1 1 calc R U . . .
N34 N 0.29595(10) 0.14052(6) 0.66891(8) 0.0313(3) Uani 1 1 d . . . . .
C35 C 0.21892(15) 0.27526(10) 0.75767(13) 0.0457(4) Uani 1 1 d . . . . .
H35A H 0.193986 0.314281 0.722572 0.069 Uiso 1 1 calc R U . . .
H35B H 0.219500 0.284332 0.820626 0.069 Uiso 1 1 calc R U . . .
H35C H 0.175487 0.237260 0.739122 0.069 Uiso 1 1 calc R U . . .
C36 C 0.38483(17) 0.31867(10) 0.76973(12) 0.0493(5) Uani 1 1 d . . . . .
H36A H 0.451851 0.310116 0.757313 0.074 Uiso 1 1 calc R U . . .
H36B H 0.388488 0.327173 0.833212 0.074 Uiso 1 1 calc R U . . .
H36C H 0.356509 0.357461 0.735889 0.074 Uiso 1 1 calc R U . . .
C37 C 0.26892(12) 0.07896(7) 0.62623(10) 0.0306(3) Uani 1 1 d . . . . .
C38 C 0.33809(12) 0.04533(8) 0.58356(10) 0.0330(3) Uani 1 1 d . . . . .
C39 C 0.31217(14) -0.01524(8) 0.54211(11) 0.0380(4) Uani 1 1 d . . . . .
H39A H 0.359105 -0.037081 0.512861 0.046 Uiso 1 1 calc R U . . .
C40 C 0.22034(15) -0.04472(9) 0.54205(12) 0.0421(4) Uani 1 1 d . . . . .
C41 C 0.15249(15) -0.01097(9) 0.58357(13) 0.0433(4) Uani 1 1 d . . . . .
H41A H 0.088938 -0.030149 0.584116 0.052 Uiso 1 1 calc R U . . .
C42 C 0.17484(13) 0.05034(8) 0.62457(12) 0.0381(4) Uani 1 1 d . . . . .
C43 C 0.44006(14) 0.07416(9) 0.58347(12) 0.0418(4) Uani 1 1 d . . . . .
H43A H 0.482871 0.040530 0.563090 0.063 Uiso 1 1 calc R U . . .
H43B H 0.469063 0.088189 0.643654 0.063 Uiso 1 1 calc R U . . .
H43C H 0.434572 0.112515 0.543617 0.063 Uiso 1 1 calc R U . . .
C44 C 0.19362(19) -0.10984(10) 0.49499(15) 0.0575(5) Uani 1 1 d . . . . .
H44A H 0.134971 -0.128782 0.514784 0.086 Uiso 1 1 calc R U . . .
H44B H 0.249699 -0.140693 0.508805 0.086 Uiso 1 1 calc R U . . .
H44C H 0.178876 -0.102255 0.430860 0.086 Uiso 1 1 calc R U . . .
C45 C 0.09460(15) 0.08592(10) 0.66293(16) 0.0518(5) Uani 1 1 d . . . . .
H45A H 0.029467 0.067190 0.637933 0.078 Uiso 1 1 calc R U . . .
H45B H 0.095643 0.133206 0.648302 0.078 Uiso 1 1 calc R U . . .
H45C H 0.106570 0.080467 0.727478 0.078 Uiso 1 1 calc R U . . .

loop_
_atom_site_aniso_label
_atom_site_aniso_U_11
_atom_site_aniso_U_22
_atom_site_aniso_U_33
_atom_site_aniso_U_23
_atom_site_aniso_U_13
_atom_site_aniso_U_12
Al1 0.0266(2) 0.0293(2) 0.02052(19) 0.00116(15) 0.00734(15) 0.00291(16)
Al2 0.0320(2) 0.0308(2) 0.0226(2) 0.00411(16) 0.00661(16) 0.00395(17)
N1 0.0251(6) 0.0376(6) 0.0207(5) 0.0015(5) 0.0063(4) 0.0053(5)
C1 0.0307(7) 0.0442(8) 0.0205(7) 0.0024(6) 0.0058(6) 0.0057(6)
C2 0.0371(8) 0.0468(9) 0.0211(7) 0.0073(6) 0.0023(6) 0.0123(7)
C3 0.0283(7) 0.0368(8) 0.0278(7) 0.0040(6) 0.0028(6) 0.0065(6)
N3 0.0241(6) 0.0311(6) 0.0222(5) 0.0017(5) 0.0054(4) 0.0031(5)
C4 0.0525(11) 0.0608(11) 0.0225(7) 0.0040(7) 0.0102(7) 0.0162(9)
C5 0.0538(11) 0.0457(10) 0.0338(8) 0.0056(7) 0.0031(8) 0.0203(8)
C6 0.0281(7) 0.0406(8) 0.0179(6) 0.0025(5) 0.0069(5) 0.0086(6)
C7 0.0289(8) 0.0495(9) 0.0239(7) 0.0048(6) 0.0091(6) 0.0042(6)
C8 0.0277(8) 0.0629(11) 0.0330(8) 0.0076(7) 0.0094(6) 0.0114(7)
C9 0.0398(9) 0.0571(11) 0.0329(8) 0.0058(7) 0.0119(7) 0.0221(8)
C10 0.0446(9) 0.0453(9) 0.0295(8) -0.0013(7) 0.0072(7) 0.0137(7)
C11 0.0335(8) 0.0432(8) 0.0219(7) -0.0007(6) 0.0055(6) 0.0079(6)
C12 0.0315(8) 0.0545(10) 0.0377(9) 0.0005(7) 0.0105(7) -0.0032(7)
C13 0.0343(10) 0.0803(15) 0.0538(11) -0.0056(10) 0.0061(8) -0.0086(9)
C14 0.0632(14) 0.0642(13) 0.0593(13) 0.0137(11) 0.0094(10) -0.0174(11)
C15 0.0359(9) 0.0445(9) 0.0339(8) -0.0063(7) 0.0001(6) 0.0033(7)
C16 0.0554(13) 0.0828(16) 0.0429(11) -0.0211(10) -0.0079(9) 0.0010(11)
C17 0.0466(11) 0.0530(11) 0.0581(12) 0.0003(9) 0.0092(9) -0.0058(9)
C18 0.0254(7) 0.0256(6) 0.0240(6) 0.0017(5) 0.0042(5) 0.0030(5)
C19 0.0269(7) 0.0252(6) 0.0267(7) -0.0003(5) 0.0047(5) 0.0025(5)
C20 0.0346(8) 0.0293(7) 0.0288(7) -0.0019(6) 0.0083(6) 0.0024(6)
C21 0.0428(9) 0.0269(7) 0.0292(7) -0.0052(6) 0.0048(6) 0.0012(6)
C22 0.0371(8) 0.0270(7) 0.0369(8) -0.0019(6) 0.0020(6) -0.0048(6)
C23 0.0282(7) 0.0287(7) 0.0330(7) 0.0039(6) 0.0050(6) -0.0002(6)
C24 0.0262(7) 0.0394(8) 0.0335(8) -0.0101(6) 0.0093(6) -0.0024(6)
C25 0.0274(8) 0.0669(12) 0.0522(11) -0.0197(9) 0.0039(7) 0.0039(8)
C26 0.0465(10) 0.0429(9) 0.0518(10) -0.0079(8) 0.0175(8) -0.0166(8)
C27 0.0280(9) 0.0444(12) 0.0386(12) 0.0071(10) 0.0050(9) -0.0043(8)
C28 0.0319(10) 0.0586(13) 0.0499(11) 0.0115(9) 0.0096(8) 0.0016(8)
C29 0.0535(14) 0.0553(14) 0.094(2) 0.0358(14) 0.0323(13) 0.0013(10)
N31 0.0380(7) 0.0298(6) 0.0261(6) 0.0033(5) 0.0044(5) 0.0037(5)
C32 0.0519(10) 0.0402(9) 0.0236(7) 0.0061(6) 0.0002(7) 0.0113(7)
C33 0.0683(12) 0.0328(8) 0.0288(8) 0.0082(6) 0.0097(8) 0.0078(8)
N34 0.0395(7) 0.0305(6) 0.0251(6) 0.0039(5) 0.0087(5) 0.0062(5)
C35 0.0486(11) 0.0515(10) 0.0388(9) -0.0015(8) 0.0121(8) 0.0146(8)
C36 0.0666(13) 0.0430(10) 0.0362(9) -0.0007(7) 0.0029(8) -0.0107(9)
C37 0.0376(8) 0.0285(7) 0.0264(7) 0.0055(6) 0.0076(6) 0.0067(6)
C38 0.0379(8) 0.0350(8) 0.0268(7) 0.0051(6) 0.0075(6) 0.0080(6)
C39 0.0469(9) 0.0371(8) 0.0304(8) -0.0004(6) 0.0082(7) 0.0111(7)
C40 0.0543(11) 0.0345(8) 0.0362(8) -0.0003(7) 0.0044(7) 0.0036(7)
C41 0.0453(10) 0.0386(9) 0.0471(10) 0.0021(7) 0.0111(8) -0.0027(7)
C42 0.0393(9) 0.0351(8) 0.0415(9) 0.0041(7) 0.0115(7) 0.0049(7)
C43 0.0399(9) 0.0471(9) 0.0414(9) -0.0022(7) 0.0152(7) 0.0055(7)
C44 0.0763(15) 0.0419(10) 0.0535(12) -0.0086(9) 0.0085(10) -0.0025(10)
C45 0.0410(10) 0.0496(11) 0.0688(13) -0.0045(9) 0.0208(9) 0.0051(8)

_geom_special_details            
; 
 All esds (except the esd in the dihedral angle between two l.s. planes) 
 are estimated using the full covariance matrix.  The cell esds are taken 
 into account individually in the estimation of esds in distances, angles 
 and torsion angles; correlations between esds in cell parameters are only 
 used when they are defined by crystal symmetry.  An approximate (isotropic) 
 treatment of cell esds is used for estimating esds involving l.s. planes. 
;

loop_
_geom_bond_atom_site_label_1
_geom_bond_atom_site_label_2
_geom_bond_distance
_geom_bond_site_symmetry_2
_geom_bond_publ_flag
Al1 N3 1.9356(13) . ?
Al1 N1 1.9405(12) . ?
Al1 Al2 2.6203(6) . ?
Al2 N34 1.8550(13) . ?
Al2 N31 2.0656(13) . ?
N1 C1 1.328(2) . ?
N1 C6 1.4437(19) . ?
C1 C2 1.402(2) . ?
C1 C4 1.513(2) . ?
C2 C3 1.400(2) . ?
C3 N3 1.3319(19) . ?
C3 C5 1.509(2) . ?
N3 C18 1.4358(18) . ?
C6 C11 1.405(2) . ?
C6 C7 1.415(2) . ?
C7 C8 1.397(2) . ?
C7 C12 1.518(3) . ?
C8 C9 1.386(3) . ?
C9 C10 1.378(3) . ?
C10 C11 1.397(2) . ?
C11 C15 1.516(2) . ?
C12 C13 1.529(3) . ?
C12 C14 1.530(3) . ?
C15 C17 1.527(3) . ?
C15 C16 1.533(3) . ?
C18 C23 1.409(2) . ?
C18 C19 1.410(2) . ?
C19 C20 1.392(2) . ?
C19 C24 1.520(2) . ?
C20 C21 1.385(2) . ?
C21 C22 1.384(2) . ?
C22 C23 1.391(2) . ?
C23 C27 1.526(2) . ?
C23 C27' 1.535(18) . ?
C24 C25 1.529(2) . ?
C24 C26 1.530(3) . ?
C27 C29 1.525(3) . ?
C27 C28 1.528(3) . ?
C27' C29' 1.523(16) . ?
C27' C28' 1.527(16) . ?
N31 C35 1.473(2) . ?
N31 C36 1.482(2) . ?
N31 C32 1.4869(19) . ?
C32 C33 1.514(3) . ?
C33 N34 1.459(2) . ?
N34 C37 1.421(2) . ?
C37 C42 1.402(2) . ?
C37 C38 1.410(2) . ?
C38 C39 1.394(2) . ?
C38 C43 1.507(2) . ?
C39 C40 1.386(3) . ?
C40 C41 1.388(3) . ?
C40 C44 1.512(3) . ?
C41 C42 1.396(3) . ?
C42 C45 1.509(2) . ?

loop_
_geom_angle_atom_site_label_1
_geom_angle_atom_site_label_2
_geom_angle_atom_site_label_3
_geom_angle
_geom_angle_site_symmetry_1
_geom_angle_site_symmetry_3
_geom_angle_publ_flag
N3 Al1 N1 93.37(5) . . ?
N3 Al1 Al2 120.12(4) . . ?
N1 Al1 Al2 114.65(4) . . ?
N34 Al2 N31 85.51(6) . . ?
N34 Al2 Al1 114.31(5) . . ?
N31 Al2 Al1 122.43(4) . . ?
C1 N1 C6 120.35(12) . . ?
C1 N1 Al1 120.74(10) . . ?
C6 N1 Al1 117.64(9) . . ?
N1 C1 C2 122.83(13) . . ?
N1 C1 C4 121.10(14) . . ?
C2 C1 C4 116.07(14) . . ?
C3 C2 C1 126.98(14) . . ?
N3 C3 C2 122.74(14) . . ?
N3 C3 C5 119.72(14) . . ?
C2 C3 C5 117.52(14) . . ?
C3 N3 C18 119.81(12) . . ?
C3 N3 Al1 121.22(10) . . ?
C18 N3 Al1 118.61(9) . . ?
C11 C6 C7 121.52(14) . . ?
C11 C6 N1 119.75(14) . . ?
C7 C6 N1 118.66(14) . . ?
C8 C7 C6 117.50(16) . . ?
C8 C7 C12 121.34(15) . . ?
C6 C7 C12 121.16(15) . . ?
C9 C8 C7 121.57(16) . . ?
C10 C9 C8 119.92(16) . . ?
C9 C10 C11 121.27(17) . . ?
C10 C11 C6 118.20(15) . . ?
C10 C11 C15 119.18(16) . . ?
C6 C11 C15 122.62(14) . . ?
C7 C12 C13 113.14(17) . . ?
C7 C12 C14 112.03(16) . . ?
C13 C12 C14 109.68(17) . . ?
C11 C15 C17 111.67(15) . . ?
C11 C15 C16 110.43(15) . . ?
C17 C15 C16 110.37(17) . . ?
C23 C18 C19 120.94(13) . . ?
C23 C18 N3 119.23(13) . . ?
C19 C18 N3 119.77(13) . . ?
C20 C19 C18 118.15(14) . . ?
C20 C19 C24 119.45(13) . . ?
C18 C19 C24 122.40(13) . . ?
C21 C20 C19 121.54(14) . . ?
C22 C21 C20 119.55(14) . . ?
C21 C22 C23 121.32(15) . . ?
C22 C23 C18 118.41(14) . . ?
C22 C23 C27 120.52(16) . . ?
C18 C23 C27 121.07(16) . . ?
C22 C23 C27' 114.3(10) . . ?
C18 C23 C27' 125.9(11) . . ?
C19 C24 C25 110.61(14) . . ?
C19 C24 C26 111.35(14) . . ?
C25 C24 C26 110.66(15) . . ?
C29 C27 C23 111.92(19) . . ?
C29 C27 C28 108.71(19) . . ?
C23 C27 C28 111.3(2) . . ?
C29' C27' C28' 107.9(16) . . ?
C29' C27' C23 102.8(16) . . ?
C28' C27' C23 113(2) . . ?
C35 N31 C36 108.80(15) . . ?
C35 N31 C32 110.34(14) . . ?
C36 N31 C32 108.63(14) . . ?
C35 N31 Al2 113.09(11) . . ?
C36 N31 Al2 116.31(11) . . ?
C32 N31 Al2 99.18(9) . . ?
N31 C32 C33 110.00(14) . . ?
N34 C33 C32 107.61(13) . . ?
C37 N34 C33 115.60(13) . . ?
C37 N34 Al2 129.23(10) . . ?
C33 N34 Al2 115.07(11) . . ?
C42 C37 C38 118.43(15) . . ?
C42 C37 N34 122.10(14) . . ?
C38 C37 N34 119.47(15) . . ?
C39 C38 C37 119.69(16) . . ?
C39 C38 C43 119.95(15) . . ?
C37 C38 C43 120.36(15) . . ?
C40 C39 C38 122.30(16) . . ?
C39 C40 C41 117.57(16) . . ?
C39 C40 C44 121.08(18) . . ?
C41 C40 C44 121.30(19) . . ?
C40 C41 C42 121.95(18) . . ?
C41 C42 C37 120.04(16) . . ?
C41 C42 C45 118.63(17) . . ?
C37 C42 C45 121.27(16) . . ?

_refine_diff_density_max         0.218
_refine_diff_density_min         -0.222
_refine_diff_density_rms         0.041

_shelx_res_file                  
; 
TITL MRC2412 in P2(1)/n 
    MRC2412.res 
    created by SHELXL-2019/3 at 08:57:10 on 08-Mar-2024 
REM P2(1)/n (#14 in standard setting) 
REM AlH-AlH-01 
CELL 1.54184  13.631249  20.161047  15.315698  90.0000  99.9088  90.0000 
ZERR    4.00   0.000141   0.000193   0.000137   0.0000   0.0009   0.0000 
LATT  1 
SYMM -x+1/2, y+1/2,-z+1/2 
SFAC C H Al N 
UNIT 168 256 8 16 
TEMP -100 
  
L.S. 6 
OMIT   -15   2  11 
OMIT   -13   1  13 
OMIT   -14   2  12 
OMIT   -15   1  10 
OMIT   -13   2  13 
OMIT   -13   3  13 
OMIT   -14   3  12 
FMAP 2 
PLAN 10 
  
ACTA 
  
RTAB Al-H AL1 H1 
RTAB Al-H AL2 H2 
  
SADI C23  C27  C23  C27' 
SADI C27  C28  C27  C29  C27' C28' C27' C29' 
SADI C28  C29  C28' C29' 
SIMU 0.02 0.02 1 C27 > C29' 
  
WGHT    0.056200    0.730200 
FVAR       1.92200   0.93133 
AL1   3    0.199620    0.255664    0.478395    11.00000    0.02661    0.02933 = 
         0.02052    0.00116    0.00734    0.00291 
AL2   3    0.325539    0.220708    0.620013    11.00000    0.03205    0.03077 = 
         0.02260    0.00411    0.00661    0.00395 
H1    2    0.102223    0.217064    0.458460    11.00000    0.05074 
H2    2    0.438140    0.235224    0.620598    11.00000    0.04629 
N1    4    0.252793    0.252152    0.368816    11.00000    0.02507    0.03761 = 
         0.02072    0.00154    0.00626    0.00525 
C1    1    0.210542    0.286406    0.298209    11.00000    0.03066    0.04421 = 
         0.02051    0.00244    0.00577    0.00573 
C2    1    0.146045    0.339871    0.303391    11.00000    0.03707    0.04679 = 
         0.02109    0.00731    0.00231    0.01234 
AFIX  43 
H2A   2    0.110155    0.355994    0.248834    11.00000   -1.20000 
AFIX   0 
C3    1    0.128853    0.372048    0.380331    11.00000    0.02832    0.03680 = 
         0.02777    0.00403    0.00285    0.00654 
N3    4    0.158736    0.347354    0.461194    11.00000    0.02411    0.03115 = 
         0.02222    0.00173    0.00543    0.00313 
C4    1    0.230689    0.269678    0.206608    11.00000    0.05251    0.06078 = 
         0.02251    0.00403    0.01015    0.01621 
AFIX 137 
H4A   2    0.296193    0.248595    0.211551    11.00000   -1.50000 
H4B   2    0.229612    0.310412    0.171540    11.00000   -1.50000 
H4C   2    0.179311    0.239194    0.177411    11.00000   -1.50000 
AFIX   0 
C5    1    0.076296    0.438190    0.369507    11.00000    0.05383    0.04566 = 
         0.03378    0.00556    0.00311    0.02033 
AFIX 137 
H5A   2    0.021209    0.438128    0.403042    11.00000   -1.50000 
H5B   2    0.050151    0.445888    0.306629    11.00000   -1.50000 
H5C   2    0.123404    0.473500    0.391823    11.00000   -1.50000 
AFIX   0 
C6    1    0.325033    0.201194    0.360532    11.00000    0.02808    0.04058 = 
         0.01792    0.00254    0.00695    0.00863 
C7    1    0.427429    0.216335    0.385088    11.00000    0.02888    0.04954 = 
         0.02391    0.00478    0.00910    0.00424 
C8    1    0.495646    0.165469    0.379389    11.00000    0.02772    0.06287 = 
         0.03298    0.00764    0.00937    0.01139 
AFIX  43 
H8A   2    0.564889    0.174495    0.394554    11.00000   -1.20000 
AFIX   0 
C9    1    0.464712    0.102157    0.352140    11.00000    0.03981    0.05706 = 
         0.03288    0.00581    0.01192    0.02212 
AFIX  43 
H9A   2    0.512503    0.068321    0.349070    11.00000   -1.20000 
AFIX   0 
C10   1    0.364532    0.088339    0.329499    11.00000    0.04455    0.04531 = 
         0.02945   -0.00126    0.00722    0.01369 
AFIX  43 
H10A  2    0.343963    0.044665    0.311617    11.00000   -1.20000 
AFIX   0 
C11   1    0.292651    0.137323    0.332339    11.00000    0.03351    0.04322 = 
         0.02192   -0.00071    0.00551    0.00791 
C12   1    0.461708    0.285365    0.416061    11.00000    0.03151    0.05454 = 
         0.03772    0.00052    0.01046   -0.00325 
AFIX  13 
H12A  2    0.413312    0.302544    0.452823    11.00000   -1.20000 
AFIX   0 
C13   1    0.564720    0.286026    0.474440    11.00000    0.03427    0.08035 = 
         0.05376   -0.00557    0.00607   -0.00857 
AFIX 137 
H13A  2    0.615031    0.273199    0.438976    11.00000   -1.50000 
H13B  2    0.565823    0.254585    0.523399    11.00000   -1.50000 
H13C  2    0.579311    0.330716    0.498351    11.00000   -1.50000 
AFIX   0 
C14   1    0.460195    0.333383    0.338479    11.00000    0.06317    0.06415 = 
         0.05935    0.01368    0.00945   -0.01741 
AFIX 137 
H14A  2    0.481703    0.377410    0.361263    11.00000   -1.50000 
H14B  2    0.392450    0.336183    0.304587    11.00000   -1.50000 
H14C  2    0.505461    0.317312    0.299896    11.00000   -1.50000 
AFIX   0 
C15   1    0.183556    0.120001    0.304385    11.00000    0.03585    0.04449 = 
         0.03386   -0.00628    0.00012    0.00330 
AFIX  13 
H15A  2    0.144032    0.161900    0.302850    11.00000   -1.20000 
AFIX   0 
C16   1    0.165201    0.090014    0.211012    11.00000    0.05543    0.08279 = 
         0.04293   -0.02111   -0.00785    0.00095 
AFIX 137 
H16A  2    0.189905    0.120483    0.169891    11.00000   -1.50000 
H16B  2    0.093643    0.082836    0.191746    11.00000   -1.50000 
H16C  2    0.200321    0.047552    0.211710    11.00000   -1.50000 
AFIX   0 
C17   1    0.147515    0.072656    0.370001    11.00000    0.04664    0.05299 = 
         0.05812    0.00031    0.00923   -0.00575 
AFIX 137 
H17A  2    0.075867    0.065001    0.352194    11.00000   -1.50000 
H17B  2    0.160456    0.092201    0.429461    11.00000   -1.50000 
H17C  2    0.183097    0.030386    0.370455    11.00000   -1.50000 
AFIX   0 
C18   1    0.150516    0.386791    0.537663    11.00000    0.02544    0.02557 = 
         0.02403    0.00166    0.00423    0.00300 
C19   1    0.066681    0.379639    0.579401    11.00000    0.02694    0.02518 = 
         0.02674   -0.00032    0.00465    0.00253 
C20   1    0.065384    0.414241    0.657813    11.00000    0.03463    0.02931 = 
         0.02879   -0.00192    0.00834    0.00236 
AFIX  43 
H20A  2    0.009526    0.409874    0.686889    11.00000   -1.20000 
AFIX   0 
C21   1    0.143620    0.454894    0.694455    11.00000    0.04277    0.02689 = 
         0.02920   -0.00515    0.00476    0.00124 
AFIX  43 
H21A  2    0.142190    0.477033    0.748977    11.00000   -1.20000 
AFIX   0 
C22   1    0.223917    0.463050    0.651096    11.00000    0.03710    0.02700 = 
         0.03692   -0.00193    0.00198   -0.00482 
AFIX  43 
H22A  2    0.276678    0.491842    0.675645    11.00000   -1.20000 
AFIX   0 
C23   1    0.228901    0.429922    0.572276    11.00000    0.02817    0.02872 = 
         0.03298    0.00390    0.00496   -0.00016 
C24   1   -0.020856    0.335372    0.542249    11.00000    0.02615    0.03941 = 
         0.03348   -0.01014    0.00926   -0.00237 
AFIX  13 
H24A  2   -0.009504    0.317936    0.483678    11.00000   -1.20000 
AFIX   0 
C25   1   -0.117805    0.375118    0.526908    11.00000    0.02742    0.06687 = 
         0.05223   -0.01974    0.00392    0.00387 
AFIX 137 
H25A  2   -0.172826    0.346362    0.500194    11.00000   -1.50000 
H25B  2   -0.111716    0.412324    0.487012    11.00000   -1.50000 
H25C  2   -0.131023    0.392146    0.583685    11.00000   -1.50000 
AFIX   0 
C26   1   -0.028818    0.276121    0.603033    11.00000    0.04647    0.04285 = 
         0.05177   -0.00795    0.01746   -0.01656 
AFIX 137 
H26A  2   -0.036103    0.292096    0.662011    11.00000   -1.50000 
H26B  2    0.031521    0.249000    0.607679    11.00000   -1.50000 
H26C  2   -0.086973    0.249309    0.578347    11.00000   -1.50000 
AFIX   0 
PART   1 
C27   1    0.316655    0.441056    0.524167    21.00000    0.02803    0.04443 = 
         0.03858    0.00713    0.00502   -0.00425 
AFIX  13 
H27A  2    0.303110    0.416686    0.466478    21.00000   -1.20000 
AFIX   0 
C28   1    0.413388    0.414245    0.577963    21.00000    0.03188    0.05858 = 
         0.04989    0.01145    0.00956    0.00157 
AFIX  33 
H28A  2    0.405162    0.367162    0.590879    21.00000   -1.50000 
H28B  2    0.467476    0.419411    0.543830    21.00000   -1.50000 
H28C  2    0.429551    0.438970    0.633675    21.00000   -1.50000 
AFIX   0 
C29   1    0.330872    0.514273    0.504736    21.00000    0.05346    0.05526 = 
         0.09382    0.03580    0.03228    0.00131 
AFIX  33 
H29A  2    0.387738    0.519376    0.473904    21.00000   -1.50000 
H29B  2    0.270637    0.531387    0.467265    21.00000   -1.50000 
H29C  2    0.343379    0.539112    0.560548    21.00000   -1.50000 
AFIX   0 
PART   2 
C27'  1    0.330992    0.433532    0.543140   -21.00000    0.02861 
AFIX  13 
H27B  2    0.354814    0.388232    0.530329   -21.00000   -1.20000 
AFIX   0 
C28'  1    0.409468    0.469993    0.608991   -21.00000    0.05209 
AFIX  33 
H28D  2    0.424609    0.444305    0.663985   -21.00000   -1.50000 
H28E  2    0.470178    0.475336    0.583481   -21.00000   -1.50000 
H28F  2    0.383993    0.513744    0.621781   -21.00000   -1.50000 
AFIX   0 
C29'  1    0.309529    0.474899    0.458786   -21.00000    0.03746 
AFIX  33 
H29D  2    0.259219    0.452483    0.415331   -21.00000   -1.50000 
H29E  2    0.284687    0.518618    0.472527   -21.00000   -1.50000 
H29F  2    0.370873    0.480210    0.434227   -21.00000   -1.50000 
AFIX   0 
PART   0 
N31   4    0.320788    0.260116    0.743705    11.00000    0.03805    0.02981 = 
         0.02607    0.00332    0.00439    0.00366 
C32   1    0.361696    0.202793    0.799423    11.00000    0.05192    0.04024 = 
         0.02364    0.00609    0.00020    0.01132 
AFIX  23 
H32A  2    0.353688    0.210581    0.861631    11.00000   -1.20000 
H32B  2    0.433672    0.198073    0.797898    11.00000   -1.20000 
AFIX   0 
C33   1    0.307677    0.139827    0.765401    11.00000    0.06828    0.03283 = 
         0.02879    0.00824    0.00973    0.00778 
AFIX  23 
H33A  2    0.346609    0.100494    0.789595    11.00000   -1.20000 
H33B  2    0.241675    0.137958    0.783992    11.00000   -1.20000 
AFIX   0 
N34   4    0.295946    0.140521    0.668910    11.00000    0.03947    0.03052 = 
         0.02511    0.00389    0.00867    0.00621 
C35   1    0.218917    0.275265    0.757675    11.00000    0.04856    0.05151 = 
         0.03879   -0.00150    0.01213    0.01460 
AFIX 137 
H35A  2    0.193986    0.314281    0.722572    11.00000   -1.50000 
H35B  2    0.219500    0.284332    0.820626    11.00000   -1.50000 
H35C  2    0.175487    0.237260    0.739122    11.00000   -1.50000 
AFIX   0 
C36   1    0.384829    0.318672    0.769733    11.00000    0.06661    0.04299 = 
         0.03622   -0.00071    0.00289   -0.01073 
AFIX 137 
H36A  2    0.451851    0.310116    0.757313    11.00000   -1.50000 
H36B  2    0.388488    0.327173    0.833212    11.00000   -1.50000 
H36C  2    0.356509    0.357461    0.735889    11.00000   -1.50000 
AFIX   0 
C37   1    0.268921    0.078964    0.626229    11.00000    0.03756    0.02851 = 
         0.02639    0.00554    0.00756    0.00673 
C38   1    0.338092    0.045331    0.583562    11.00000    0.03790    0.03505 = 
         0.02677    0.00506    0.00746    0.00803 
C39   1    0.312170   -0.015238    0.542106    11.00000    0.04688    0.03714 = 
         0.03039   -0.00041    0.00822    0.01115 
AFIX  43 
H39A  2    0.359105   -0.037081    0.512861    11.00000   -1.20000 
AFIX   0 
C40   1    0.220338   -0.044716    0.542047    11.00000    0.05427    0.03448 = 
         0.03624   -0.00030    0.00437    0.00359 
C41   1    0.152488   -0.010969    0.583570    11.00000    0.04529    0.03860 = 
         0.04710    0.00212    0.01110   -0.00267 
AFIX  43 
H41A  2    0.088938   -0.030149    0.584116    11.00000   -1.20000 
AFIX   0 
C42   1    0.174844    0.050340    0.624574    11.00000    0.03933    0.03505 = 
         0.04146    0.00409    0.01147    0.00492 
C43   1    0.440062    0.074161    0.583473    11.00000    0.03993    0.04709 = 
         0.04136   -0.00219    0.01523    0.00551 
AFIX 137 
H43A  2    0.482871    0.040530    0.563090    11.00000   -1.50000 
H43B  2    0.469063    0.088189    0.643654    11.00000   -1.50000 
H43C  2    0.434572    0.112515    0.543617    11.00000   -1.50000 
AFIX   0 
C44   1    0.193622   -0.109839    0.494985    11.00000    0.07631    0.04187 = 
         0.05347   -0.00856    0.00848   -0.00248 
AFIX 137 
H44A  2    0.134971   -0.128782    0.514784    11.00000   -1.50000 
H44B  2    0.249699   -0.140693    0.508805    11.00000   -1.50000 
H44C  2    0.178876   -0.102255    0.430860    11.00000   -1.50000 
AFIX   0 
C45   1    0.094597    0.085919    0.662934    11.00000    0.04102    0.04960 = 
         0.06880   -0.00451    0.02080    0.00508 
AFIX 137 
H45A  2    0.029467    0.067190    0.637933    11.00000   -1.50000 
H45B  2    0.095643    0.133206    0.648302    11.00000   -1.50000 
H45C  2    0.106570    0.080467    0.727478    11.00000   -1.50000 
  
AFIX   0 
HKLF 4 
  
  
  
  
REM  MRC2412 in P2(1)/n 
REM wR2 = 0.1150, GooF = S = 1.034, Restrained GooF = 1.033 for all data 
REM R1 = 0.0408 for 6642 Fo > 4sig(Fo) and 0.0555 for all 8227 data 
REM 467 parameters refined using 14 restraints 
  
END 
  
WGHT      0.0562      0.7326 
  
REM Highest difference peak  0.218,  deepest hole -0.222,  1-sigma level  0.041 
Q1    1   0.2602  0.2234  0.1984  11.00000  0.05    0.22 
Q2    1   0.1773  0.2798  0.1618  11.00000  0.05    0.21 
Q3    1   0.2790  0.2447  0.5429  11.00000  0.05    0.21 
Q4    1   0.2366  0.2514  0.4153  11.00000  0.05    0.21 
Q5    1   0.1451  0.3755  0.2443  11.00000  0.05    0.20 
Q6    1   0.3194  0.2572  0.6811  11.00000  0.05    0.20 
Q7    1   0.4388  0.2528  0.4033  11.00000  0.05    0.20 
Q8    1   0.3204  0.1657  0.6547  11.00000  0.05    0.20 
Q9    1   0.1918  0.3171  0.4672  11.00000  0.05    0.19 
Q10   1   0.3049  0.1629  0.3595  11.00000  0.05    0.18 
;
_shelx_res_checksum              91027


#===END


####################################################################### 
# 
# This file contains crystal structure data downloaded from the 
# Cambridge Structural Database (CSD) hosted by the Cambridge 
# Crystallographic Data Centre (CCDC).
# 
# Full information about CCDC data access policies and citation 
# guidelines are available at http://www.ccdc.cam.ac.uk/access/V1 
# 
# Audit and citation data items may have been added by the CCDC. 
# Please retain this information to preserve the provenance of 
# this file and to allow appropriate attribution of the data. 
# 
#######################################################################

data_5
_database_code_depnum_ccdc_archive 'CCDC 2363831'
loop_
_audit_author_name
_audit_author_address
'Andrew White'
;Imperial College London
United Kingdom
;
_audit_update_record             
;
2025-08-22 deposited with the CCDC.	2025-08-28 downloaded from the CCDC.
;

_audit_creation_method           SHELXL-2019/3
_shelx_SHELXL_version_number     2019/3
_chemical_name_systematic        ?
_chemical_name_common            ?
_chemical_melting_point          ?
_chemical_formula_moiety         'C51 H73 Al B N5'
_chemical_formula_sum            'C51 H73 Al B N5'
_chemical_formula_weight         793.93

loop_
_atom_type_symbol
_atom_type_description
_atom_type_scat_dispersion_real
_atom_type_scat_dispersion_imag
_atom_type_scat_source
C C 0.0181 0.0091 'International Tables Vol C Tables 4.2.6.8 and 6.1.1.4'
H H 0.0000 0.0000 'International Tables Vol C Tables 4.2.6.8 and 6.1.1.4'
Al Al 0.2130 0.2455 'International Tables Vol C Tables 4.2.6.8 and 6.1.1.4'
B B 0.0090 0.0039 'International Tables Vol C Tables 4.2.6.8 and 6.1.1.4'
N N 0.0311 0.0180 'International Tables Vol C Tables 4.2.6.8 and 6.1.1.4'

_space_group_crystal_system      triclinic
_space_group_IT_number           2
_space_group_name_H-M_alt        'P -1'
_space_group_name_Hall           '-P 1'

_shelx_space_group_comment       
; 
The symmetry employed for this shelxl refinement is uniquely defined 
by the following loop, which should always be used as a source of 
symmetry information in preference to the above space-group names. 
They are only intended as comments. 
;

loop_
_space_group_symop_operation_xyz
'x, y, z'
'-x, -y, -z'

_cell_length_a                   11.1773(8)
_cell_length_b                   13.0784(8)
_cell_length_c                   18.2008(12)
_cell_angle_alpha                75.079(6)
_cell_angle_beta                 72.532(6)
_cell_angle_gamma                74.007(6)
_cell_volume                     2395.0(3)
_cell_formula_units_Z            2
_cell_measurement_temperature    173(2)
_cell_measurement_reflns_used    4016
_cell_measurement_theta_min      3.5970
_cell_measurement_theta_max      73.2000

_exptl_crystal_description       blocks
_exptl_crystal_colour            Yellow
_exptl_crystal_density_meas      ?
_exptl_crystal_density_method    ?
_exptl_crystal_density_diffrn    1.101
_exptl_crystal_F_000             864
_exptl_transmission_factor_min   ?
_exptl_transmission_factor_max   ?
_exptl_crystal_size_max          0.184
_exptl_crystal_size_mid          0.121
_exptl_crystal_size_min          0.091
_exptl_absorpt_coefficient_mu    0.648
_shelx_estimated_absorpt_T_min   ?
_shelx_estimated_absorpt_T_max   ?
_exptl_absorpt_correction_type   analytical
_exptl_absorpt_correction_T_min  0.931
_exptl_absorpt_correction_T_max  0.961
_exptl_absorpt_process_details   
; 
CrysAlisPro 1.171.42.49 (Rigaku Oxford Diffraction, 2022) 
Analytical numeric absorption correction using a multifaceted crystal 
model based on expressions derived by R.C. Clark & J.S. Reid. 
(Clark, R. C. & Reid, J. S. (1995). Acta Cryst. A51, 887-897) 
Empirical absorption correction using spherical harmonics, 
implemented in SCALE3 ABSPACK scaling algorithm. 
;
_exptl_absorpt_special_details   ?
_diffrn_ambient_temperature      173(2)
_diffrn_radiation_wavelength     1.54184
_diffrn_radiation_type           CuK\a
_diffrn_source                   'Enhance Ultra (Cu) X-ray Source'
_diffrn_measurement_device_type  'Agilent Xcalibur PX Ultra A'
_diffrn_measurement_method       'omega scans'
_diffrn_detector_area_resol_mean 10.4115
_diffrn_reflns_number            13736
_diffrn_reflns_av_unetI/netI     0.0622
_diffrn_reflns_av_R_equivalents  0.0392
_diffrn_reflns_limit_h_min       -13
_diffrn_reflns_limit_h_max       11
_diffrn_reflns_limit_k_min       -13
_diffrn_reflns_limit_k_max       16
_diffrn_reflns_limit_l_min       -22
_diffrn_reflns_limit_l_max       19
_diffrn_reflns_theta_min         3.581
_diffrn_reflns_theta_max         73.706
_diffrn_reflns_theta_full        67.684
_diffrn_measured_fraction_theta_max 0.939
_diffrn_measured_fraction_theta_full 0.978
_diffrn_reflns_Laue_measured_fraction_max 0.939
_diffrn_reflns_Laue_measured_fraction_full 0.978
_diffrn_reflns_point_group_measured_fraction_max 0.939
_diffrn_reflns_point_group_measured_fraction_full 0.978
_reflns_number_total             9081
_reflns_number_gt                6135
_reflns_threshold_expression     'I > 2\s(I)'
_reflns_Friedel_coverage         0.000
_reflns_Friedel_fraction_max     .
_reflns_Friedel_fraction_full    .

_reflns_special_details          
; 
 Reflections were merged by SHELXL according to the crystal 
 class for the calculation of statistics and refinement. 
  
 _reflns_Friedel_fraction is defined as the number of unique 
 Friedel pairs measured divided by the number that would be 
 possible theoretically, ignoring centric projections and 
 systematic absences. 
;

_computing_data_collection       'CrysAlisPro, Rigaku OD'
_computing_cell_refinement       'CrysAlisPro, Rigaku OD'
_computing_data_reduction        'CrysAlisPro, Rigaku OD'
_computing_structure_solution    'SHELXS-2014 (Sheldrick, 2017)'
_computing_structure_refinement  'SHELXL-2019/2 (Sheldrick, 2019)'
_computing_molecular_graphics    'Bruker SHELXTL'
_computing_publication_material  'CIFTAB-2014 (Sheldrick, 2017)'
_refine_special_details          ?
_refine_ls_structure_factor_coef Fsqd
_refine_ls_matrix_type           full
_refine_ls_weighting_scheme      calc
_refine_ls_weighting_details     
'w=1/[\s^2^(Fo^2^)+(0.0630P)^2^] where P=(Fo^2^+2Fc^2^)/3'
_atom_sites_solution_primary     ?
_atom_sites_solution_secondary   ?
_atom_sites_solution_hydrogens   mixed
_refine_ls_hydrogen_treatment    mixed
_refine_ls_extinction_method     none
_refine_ls_extinction_coef       .
_refine_ls_number_reflns         9081
_refine_ls_number_parameters     548
_refine_ls_number_restraints     1
_refine_ls_R_factor_all          0.0819
_refine_ls_R_factor_gt           0.0497
_refine_ls_wR_factor_ref         0.1365
_refine_ls_wR_factor_gt          0.1190
_refine_ls_goodness_of_fit_ref   0.997
_refine_ls_restrained_S_all      0.997
_refine_ls_shift/su_max          0.001
_refine_ls_shift/su_mean         0.000

loop_
_atom_site_label
_atom_site_type_symbol
_atom_site_fract_x
_atom_site_fract_y
_atom_site_fract_z
_atom_site_U_iso_or_equiv
_atom_site_adp_type
_atom_site_occupancy
_atom_site_site_symmetry_order
_atom_site_calc_flag
_atom_site_refinement_flags_posn
_atom_site_refinement_flags_adp
_atom_site_refinement_flags_occupancy
_atom_site_disorder_assembly
_atom_site_disorder_group
Al1 Al 0.59033(5) 0.76736(5) 0.30179(3) 0.02889(13) Uani 1 1 d . . . . .
H1 H 0.587(2) 0.6871(18) 0.3818(13) 0.034(6) Uiso 1 1 d . . . . .
N1 N 0.49820(15) 0.90716(13) 0.32305(9) 0.0308(3) Uani 1 1 d . . . . .
C1 C 0.5509(2) 0.96011(16) 0.35491(12) 0.0348(4) Uani 1 1 d . . . . .
C2 C 0.6818(2) 0.93442(17) 0.35183(13) 0.0381(5) Uani 1 1 d . . . . .
H2A H 0.707448 0.965599 0.384797 0.046 Uiso 1 1 calc R U . . .
N3 N 0.75640(15) 0.80193(13) 0.26919(9) 0.0314(3) Uani 1 1 d . . . . .
C3 C 0.77909(19) 0.86824(16) 0.30590(12) 0.0354(4) Uani 1 1 d . . . . .
C4 C 0.4685(2) 1.05313(19) 0.39421(15) 0.0459(5) Uani 1 1 d . . . . .
H4A H 0.422997 1.106756 0.357633 0.069 Uiso 1 1 calc R U . . .
H4B H 0.523012 1.086994 0.409607 0.069 Uiso 1 1 calc R U . . .
H4C H 0.406062 1.026078 0.440917 0.069 Uiso 1 1 calc R U . . .
C5 C 0.9145(2) 0.87619(19) 0.29792(16) 0.0467(5) Uani 1 1 d . . . . .
H5A H 0.939148 0.841016 0.347272 0.070 Uiso 1 1 calc R U . . .
H5B H 0.919449 0.952617 0.285780 0.070 Uiso 1 1 calc R U . . .
H5C H 0.972969 0.840108 0.255511 0.070 Uiso 1 1 calc R U . . .
C6 C 0.36866(19) 0.95419(16) 0.31483(12) 0.0341(4) Uani 1 1 d . . . . .
C7 C 0.3515(2) 1.02849(17) 0.24591(13) 0.0398(5) Uani 1 1 d . . . . .
C8 C 0.2260(2) 1.0779(2) 0.24085(16) 0.0512(6) Uani 1 1 d . . . . .
H8A H 0.211458 1.130094 0.195510 0.061 Uiso 1 1 calc R U . . .
C9 C 0.1226(2) 1.0523(2) 0.30073(19) 0.0588(7) Uani 1 1 d . . . . .
H9A H 0.037747 1.087913 0.296626 0.071 Uiso 1 1 calc R U . . .
C10 C 0.1415(2) 0.9755(2) 0.36643(17) 0.0511(6) Uani 1 1 d . . . . .
H10A H 0.069204 0.956709 0.406160 0.061 Uiso 1 1 calc R U . . .
C11 C 0.2643(2) 0.92494(18) 0.37558(14) 0.0399(5) Uani 1 1 d . . . . .
C12 C 0.4648(2) 1.05568(19) 0.17904(14) 0.0472(5) Uani 1 1 d . . . . .
H12A H 0.539084 0.993382 0.184813 0.057 Uiso 1 1 calc R U . . .
C13 C 0.5038(4) 1.1540(3) 0.1843(2) 0.0864(11) Uani 1 1 d . . . . .
H13A H 0.432092 1.216836 0.181405 0.130 Uiso 1 1 calc R U . . .
H13B H 0.577903 1.167559 0.140800 0.130 Uiso 1 1 calc R U . . .
H13C H 0.526772 1.141815 0.234261 0.130 Uiso 1 1 calc R U . . .
C14 C 0.4475(4) 1.0682(3) 0.09821(18) 0.0917(13) Uani 1 1 d . . . . .
H14A H 0.429706 1.001376 0.093067 0.138 Uiso 1 1 calc R U . . .
H14B H 0.526006 1.082582 0.059058 0.138 Uiso 1 1 calc R U . . .
H14C H 0.375358 1.128764 0.089782 0.138 Uiso 1 1 calc R U . . .
C15 C 0.2822(2) 0.8414(2) 0.44899(14) 0.0464(5) Uani 1 1 d . . . . .
H15A H 0.375294 0.823446 0.448592 0.056 Uiso 1 1 calc R U . . .
C16 C 0.2051(3) 0.8833(3) 0.52501(18) 0.0700(8) Uani 1 1 d . . . . .
H16A H 0.226311 0.951563 0.524041 0.105 Uiso 1 1 calc R U . . .
H16B H 0.226928 0.829537 0.570283 0.105 Uiso 1 1 calc R U . . .
H16C H 0.113028 0.895340 0.529074 0.105 Uiso 1 1 calc R U . . .
C17 C 0.2454(3) 0.7377(2) 0.44916(17) 0.0597(7) Uani 1 1 d . . . . .
H17A H 0.154120 0.753046 0.450004 0.090 Uiso 1 1 calc R U . . .
H17B H 0.261317 0.683806 0.495734 0.090 Uiso 1 1 calc R U . . .
H17C H 0.297020 0.709295 0.401846 0.090 Uiso 1 1 calc R U . . .
C18 C 0.86072(18) 0.73679(17) 0.22082(12) 0.0336(4) Uani 1 1 d . . . . .
C19 C 0.93244(19) 0.64108(17) 0.25708(13) 0.0370(4) Uani 1 1 d . . . . .
C20 C 1.0280(2) 0.5767(2) 0.20818(14) 0.0453(5) Uani 1 1 d . . . . .
H20A H 1.077869 0.511719 0.230997 0.054 Uiso 1 1 calc R U . . .
C21 C 1.0510(2) 0.6055(2) 0.12804(15) 0.0520(6) Uani 1 1 d . . . . .
H21A H 1.115177 0.559849 0.096090 0.062 Uiso 1 1 calc R U . . .
C22 C 0.9811(2) 0.7009(2) 0.09352(14) 0.0504(6) Uani 1 1 d . . . . .
H22A H 0.998806 0.720225 0.037930 0.061 Uiso 1 1 calc R U . . .
C23 C 0.8854(2) 0.76894(19) 0.13851(13) 0.0406(5) Uani 1 1 d . . . . .
C24 C 0.9126(2) 0.60670(18) 0.34556(13) 0.0408(5) Uani 1 1 d . . . . .
H24A H 0.844865 0.664409 0.370202 0.049 Uiso 1 1 calc R U . . .
C25 C 1.0350(2) 0.5956(2) 0.37146(16) 0.0521(6) Uani 1 1 d . . . . .
H25A H 1.101231 0.535768 0.351280 0.078 Uiso 1 1 calc R U . . .
H25B H 1.015941 0.580762 0.428893 0.078 Uiso 1 1 calc R U . . .
H25C H 1.065957 0.663104 0.350741 0.078 Uiso 1 1 calc R U . . .
C26 C 0.8657(3) 0.5003(2) 0.37673(16) 0.0542(6) Uani 1 1 d . . . . .
H26A H 0.782445 0.509918 0.365476 0.081 Uiso 1 1 calc R U . . .
H26B H 0.856550 0.479821 0.433543 0.081 Uiso 1 1 calc R U . . .
H26C H 0.928118 0.443107 0.351095 0.081 Uiso 1 1 calc R U . . .
C27 C 0.8126(2) 0.8767(2) 0.10067(14) 0.0527(6) Uani 1 1 d . . . . .
H27A H 0.720992 0.886405 0.131633 0.063 Uiso 1 1 calc R U . . .
C28 C 0.8132(4) 0.8838(3) 0.01636(19) 0.0822(11) Uani 1 1 d . . . . .
H28A H 0.900724 0.882068 -0.016627 0.123 Uiso 1 1 calc R U . . .
H28B H 0.756322 0.951585 -0.001423 0.123 Uiso 1 1 calc R U . . .
H28C H 0.782945 0.822255 0.012454 0.123 Uiso 1 1 calc R U . . .
C29 C 0.8628(4) 0.9703(2) 0.10505(18) 0.0756(9) Uani 1 1 d . . . . .
H29A H 0.955332 0.958620 0.080856 0.113 Uiso 1 1 calc R U . . .
H29B H 0.847041 0.975271 0.160097 0.113 Uiso 1 1 calc R U . . .
H29C H 0.818797 1.037743 0.077035 0.113 Uiso 1 1 calc R U . . .
C30 C 0.53094(18) 0.71319(16) 0.22718(11) 0.0316(4) Uani 1 1 d . . . . .
B31 B 0.45180(18) 0.61965(19) 0.26181(13) 0.0343(5) Uani 1 1 d D . . . .
H31 H 0.3450(2) 0.6486(14) 0.2791(13) 0.046(7) Uiso 1 1 d D . . . .
N32 N 0.50132(16) 0.50782(14) 0.27787(10) 0.0346(4) Uani 1 1 d . . . . .
C33 C 0.6393(2) 0.45581(18) 0.26530(14) 0.0428(5) Uani 1 1 d . . . . .
H33A H 0.659338 0.424498 0.316960 0.051 Uiso 1 1 calc R U . . .
H33B H 0.690192 0.511873 0.238206 0.051 Uiso 1 1 calc R U . . .
C34 C 0.6799(2) 0.3672(2) 0.21739(16) 0.0482(6) Uani 1 1 d . . . . .
H34A H 0.617021 0.319783 0.237662 0.058 Uiso 1 1 calc R U . . .
H34B H 0.678137 0.400714 0.162258 0.058 Uiso 1 1 calc R U . . .
N35 N 0.8075(2) 0.30115(19) 0.21935(16) 0.0624(6) Uani 1 1 d . . . . .
C36 C 0.4138(2) 0.43587(16) 0.31816(12) 0.0338(4) Uani 1 1 d . . . . .
C37 C 0.3950(2) 0.39950(17) 0.39921(12) 0.0405(5) Uani 1 1 d . . . . .
C38 C 0.3085(2) 0.33168(18) 0.43740(13) 0.0445(5) Uani 1 1 d . . . . .
H38A H 0.295709 0.306303 0.492421 0.053 Uiso 1 1 calc R U . . .
C39 C 0.2414(2) 0.30064(17) 0.39790(13) 0.0407(5) Uani 1 1 d . . . . .
C40 C 0.2614(2) 0.33809(17) 0.31751(13) 0.0381(4) Uani 1 1 d . . . . .
H40A H 0.216014 0.316681 0.289487 0.046 Uiso 1 1 calc R U . . .
C41 C 0.3465(2) 0.40660(16) 0.27647(12) 0.0343(4) Uani 1 1 d . . . . .
C42 C 0.4620(3) 0.4342(2) 0.44590(14) 0.0580(7) Uani 1 1 d . . . . .
H42A H 0.409510 0.432654 0.499889 0.087 Uiso 1 1 calc R U . . .
H42B H 0.474618 0.507919 0.422115 0.087 Uiso 1 1 calc R U . . .
H42C H 0.545593 0.384629 0.446168 0.087 Uiso 1 1 calc R U . . .
C43 C 0.1446(2) 0.2305(2) 0.44091(16) 0.0550(6) Uani 1 1 d . . . . .
H43A H 0.162515 0.191983 0.491557 0.082 Uiso 1 1 calc R U . . .
H43B H 0.150663 0.177956 0.409395 0.082 Uiso 1 1 calc R U . . .
H43C H 0.057816 0.276337 0.449597 0.082 Uiso 1 1 calc R U . . .
C44 C 0.3616(2) 0.44861(19) 0.18980(12) 0.0419(5) Uani 1 1 d . . . . .
H44A H 0.329570 0.527328 0.180238 0.063 Uiso 1 1 calc R U . . .
H44B H 0.312546 0.414470 0.170271 0.063 Uiso 1 1 calc R U . . .
H44C H 0.452606 0.431405 0.162445 0.063 Uiso 1 1 calc R U . . .
C45 C 0.9063(3) 0.3610(3) 0.1785(3) 0.0929(13) Uani 1 1 d . . . . .
H45A H 0.905487 0.383878 0.122967 0.139 Uiso 1 1 calc R U . . .
H45B H 0.990203 0.314912 0.183337 0.139 Uiso 1 1 calc R U . . .
H45C H 0.890665 0.425008 0.201438 0.139 Uiso 1 1 calc R U . . .
C46 C 0.8315(3) 0.2052(3) 0.1867(2) 0.0793(10) Uani 1 1 d . . . . .
H46A H 0.770596 0.159899 0.218845 0.119 Uiso 1 1 calc R U . . .
H46B H 0.919368 0.164018 0.186103 0.119 Uiso 1 1 calc R U . . .
H46C H 0.820593 0.226708 0.132947 0.119 Uiso 1 1 calc R U . . .
N47 N 0.54261(17) 0.76419(14) 0.15616(10) 0.0382(4) Uani 1 1 d . . . . .
C48 C 0.4912(2) 0.72877(18) 0.10582(12) 0.0414(5) Uani 1 1 d . . . . .
C49 C 0.5734(3) 0.6601(2) 0.05502(13) 0.0495(6) Uani 1 1 d . . . . .
C50 C 0.5224(3) 0.6292(2) 0.00525(14) 0.0622(8) Uani 1 1 d . . . . .
H50A H 0.576488 0.581109 -0.028407 0.075 Uiso 1 1 calc R U . . .
C51 C 0.3957(4) 0.6666(3) 0.00369(15) 0.0685(9) Uani 1 1 d . . . . .
H51A H 0.363041 0.644900 -0.031084 0.082 Uiso 1 1 calc R U . . .
C52 C 0.3157(3) 0.7357(2) 0.05259(15) 0.0606(7) Uani 1 1 d . . . . .
H52A H 0.228405 0.762355 0.050452 0.073 Uiso 1 1 calc R U . . .
C53 C 0.3609(2) 0.76737(19) 0.10535(13) 0.0467(5) Uani 1 1 d . . . . .
C54 C 0.7137(3) 0.6197(2) 0.05298(16) 0.0625(7) Uani 1 1 d . . . . .
H54A H 0.764258 0.660259 0.006690 0.094 Uiso 1 1 calc R U . . .
H54B H 0.738899 0.542461 0.050422 0.094 Uiso 1 1 calc R U . . .
H54C H 0.729398 0.629899 0.100492 0.094 Uiso 1 1 calc R U . . .
C55 C 0.2690(2) 0.8396(2) 0.15944(16) 0.0549(6) Uani 1 1 d . . . . .
H55A H 0.228537 0.795062 0.207809 0.082 Uiso 1 1 calc R U . . .
H55B H 0.202715 0.887291 0.133714 0.082 Uiso 1 1 calc R U . . .
H55C H 0.315674 0.883459 0.172092 0.082 Uiso 1 1 calc R U . . .

loop_
_atom_site_aniso_label
_atom_site_aniso_U_11
_atom_site_aniso_U_22
_atom_site_aniso_U_33
_atom_site_aniso_U_23
_atom_site_aniso_U_13
_atom_site_aniso_U_12
Al1 0.0313(3) 0.0268(3) 0.0303(3) -0.0027(2) -0.0088(2) -0.0102(2)
N1 0.0330(8) 0.0303(8) 0.0326(8) -0.0054(6) -0.0110(6) -0.0098(7)
C1 0.0387(10) 0.0317(10) 0.0378(10) -0.0078(8) -0.0129(8) -0.0089(8)
C2 0.0421(11) 0.0369(11) 0.0447(11) -0.0097(9) -0.0201(9) -0.0113(9)
N3 0.0312(8) 0.0284(8) 0.0351(8) -0.0013(7) -0.0105(7) -0.0092(7)
C3 0.0351(10) 0.0314(10) 0.0432(11) -0.0015(8) -0.0156(8) -0.0113(8)
C4 0.0451(12) 0.0435(12) 0.0591(14) -0.0241(11) -0.0189(10) -0.0056(10)
C5 0.0374(11) 0.0434(13) 0.0681(15) -0.0116(11) -0.0201(11) -0.0141(10)
C6 0.0338(10) 0.0292(10) 0.0453(11) -0.0110(8) -0.0146(8) -0.0072(8)
C7 0.0482(12) 0.0294(10) 0.0484(12) -0.0085(9) -0.0233(10) -0.0055(9)
C8 0.0538(14) 0.0389(12) 0.0695(16) -0.0088(11) -0.0366(13) -0.0017(11)
C9 0.0425(13) 0.0501(15) 0.096(2) -0.0217(15) -0.0362(14) -0.0017(11)
C10 0.0344(11) 0.0499(14) 0.0747(17) -0.0190(13) -0.0133(11) -0.0118(10)
C11 0.0349(10) 0.0382(11) 0.0525(12) -0.0136(10) -0.0122(9) -0.0113(9)
C12 0.0539(13) 0.0385(12) 0.0444(12) -0.0014(10) -0.0172(10) -0.0029(10)
C13 0.098(2) 0.116(3) 0.0664(19) -0.029(2) 0.0049(17) -0.073(2)
C14 0.149(4) 0.103(3) 0.0489(16) 0.0099(16) -0.0322(19) -0.084(3)
C15 0.0385(11) 0.0497(13) 0.0493(13) -0.0095(10) -0.0026(10) -0.0159(10)
C16 0.0751(19) 0.077(2) 0.0580(16) -0.0224(15) -0.0064(14) -0.0180(16)
C17 0.0635(16) 0.0488(15) 0.0622(16) -0.0062(12) -0.0036(13) -0.0218(13)
C18 0.0288(9) 0.0358(10) 0.0377(10) -0.0056(8) -0.0075(8) -0.0114(8)
C19 0.0318(10) 0.0373(11) 0.0429(11) -0.0067(9) -0.0084(8) -0.0107(9)
C20 0.0380(11) 0.0420(12) 0.0528(13) -0.0119(10) -0.0067(10) -0.0058(10)
C21 0.0430(12) 0.0558(15) 0.0542(14) -0.0209(12) -0.0007(11) -0.0086(11)
C22 0.0427(12) 0.0690(17) 0.0379(12) -0.0094(11) -0.0007(10) -0.0201(12)
C23 0.0349(10) 0.0472(12) 0.0404(11) -0.0013(9) -0.0077(9) -0.0182(9)
C24 0.0421(11) 0.0360(11) 0.0417(11) -0.0035(9) -0.0141(9) -0.0038(9)
C25 0.0498(13) 0.0499(14) 0.0603(15) -0.0126(12) -0.0256(11) -0.0016(11)
C26 0.0626(15) 0.0454(14) 0.0529(14) 0.0027(11) -0.0170(12) -0.0170(12)
C27 0.0429(12) 0.0600(16) 0.0436(12) 0.0104(11) -0.0066(10) -0.0159(11)
C28 0.118(3) 0.078(2) 0.0700(19) 0.0236(16) -0.055(2) -0.051(2)
C29 0.123(3) 0.0467(16) 0.0599(17) 0.0013(13) -0.0366(18) -0.0179(17)
C30 0.0318(9) 0.0289(10) 0.0372(10) -0.0109(8) -0.0083(8) -0.0073(8)
B31 0.0398(12) 0.0364(12) 0.0305(11) -0.0065(9) -0.0087(9) -0.0138(10)
N32 0.0400(9) 0.0342(9) 0.0327(8) -0.0053(7) -0.0073(7) -0.0158(7)
C33 0.0426(12) 0.0398(12) 0.0515(13) -0.0110(10) -0.0149(10) -0.0121(10)
C34 0.0388(11) 0.0449(13) 0.0653(15) -0.0187(11) -0.0125(11) -0.0088(10)
N35 0.0474(12) 0.0511(13) 0.0953(18) -0.0302(12) -0.0180(12) -0.0054(10)
C36 0.0393(10) 0.0277(9) 0.0347(10) -0.0052(8) -0.0065(8) -0.0111(8)
C37 0.0548(13) 0.0343(11) 0.0346(10) -0.0045(8) -0.0108(9) -0.0152(10)
C38 0.0601(14) 0.0362(11) 0.0336(10) -0.0018(9) -0.0050(10) -0.0165(10)
C39 0.0415(11) 0.0287(10) 0.0460(12) -0.0080(9) 0.0001(9) -0.0093(9)
C40 0.0366(10) 0.0338(10) 0.0455(11) -0.0113(9) -0.0076(9) -0.0093(9)
C41 0.0380(10) 0.0306(10) 0.0344(10) -0.0081(8) -0.0061(8) -0.0091(8)
C42 0.0862(19) 0.0617(16) 0.0373(12) 0.0010(11) -0.0226(12) -0.0350(15)
C43 0.0547(14) 0.0413(13) 0.0619(15) -0.0041(11) 0.0010(12) -0.0212(11)
C44 0.0458(12) 0.0496(13) 0.0362(11) -0.0082(9) -0.0104(9) -0.0192(10)
C45 0.0452(16) 0.072(2) 0.164(4) -0.043(2) -0.012(2) -0.0121(15)
C46 0.0628(18) 0.0553(17) 0.129(3) -0.0425(19) -0.0292(19) 0.0019(14)
N47 0.0449(10) 0.0355(9) 0.0376(9) -0.0066(7) -0.0078(7) -0.0174(8)
C48 0.0597(14) 0.0392(11) 0.0297(10) 0.0010(8) -0.0095(9) -0.0266(10)
C49 0.0750(17) 0.0431(13) 0.0317(11) -0.0030(9) -0.0051(11) -0.0276(12)
C50 0.104(2) 0.0569(16) 0.0335(12) -0.0093(11) -0.0109(13) -0.0352(16)
C51 0.116(3) 0.0706(19) 0.0421(13) -0.0006(13) -0.0322(15) -0.0522(19)
C52 0.0841(19) 0.0623(17) 0.0494(14) 0.0086(12) -0.0301(14) -0.0412(15)
C53 0.0620(15) 0.0446(13) 0.0402(11) 0.0052(10) -0.0174(10) -0.0294(11)
C54 0.0733(18) 0.0550(16) 0.0529(15) -0.0147(12) -0.0003(13) -0.0166(14)
C55 0.0488(13) 0.0560(15) 0.0618(15) -0.0054(12) -0.0176(12) -0.0157(12)

_geom_special_details            
; 
 All esds (except the esd in the dihedral angle between two l.s. planes) 
 are estimated using the full covariance matrix.  The cell esds are taken 
 into account individually in the estimation of esds in distances, angles 
 and torsion angles; correlations between esds in cell parameters are only 
 used when they are defined by crystal symmetry.  An approximate (isotropic) 
 treatment of cell esds is used for estimating esds involving l.s. planes. 
;

loop_
_geom_bond_atom_site_label_1
_geom_bond_atom_site_label_2
_geom_bond_distance
_geom_bond_site_symmetry_2
_geom_bond_publ_flag
Al1 N1 1.9081(17) . ?
Al1 N3 1.9144(17) . ?
Al1 C30 2.0203(19) . ?
N1 C1 1.342(3) . ?
N1 C6 1.445(3) . ?
C1 C2 1.395(3) . ?
C1 C4 1.508(3) . ?
C2 C3 1.392(3) . ?
N3 C3 1.336(3) . ?
N3 C18 1.443(3) . ?
C3 C5 1.506(3) . ?
C6 C7 1.403(3) . ?
C6 C11 1.408(3) . ?
C7 C8 1.392(3) . ?
C7 C12 1.521(3) . ?
C8 C9 1.381(4) . ?
C9 C10 1.379(4) . ?
C10 C11 1.389(3) . ?
C11 C15 1.519(3) . ?
C12 C13 1.500(4) . ?
C12 C14 1.503(4) . ?
C15 C17 1.521(3) . ?
C15 C16 1.540(4) . ?
C18 C19 1.409(3) . ?
C18 C23 1.410(3) . ?
C19 C20 1.400(3) . ?
C19 C24 1.521(3) . ?
C20 C21 1.371(4) . ?
C21 C22 1.384(4) . ?
C22 C23 1.389(3) . ?
C23 C27 1.526(3) . ?
C24 C26 1.533(3) . ?
C24 C25 1.535(3) . ?
C27 C29 1.509(4) . ?
C27 C28 1.511(4) . ?
C30 N47 1.279(3) . ?
C30 B31 1.594(3) . ?
B31 N32 1.401(3) . ?
N32 C36 1.449(3) . ?
N32 C33 1.477(3) . ?
C33 C34 1.518(3) . ?
C34 N35 1.456(3) . ?
N35 C45 1.438(4) . ?
N35 C46 1.451(4) . ?
C36 C41 1.393(3) . ?
C36 C37 1.398(3) . ?
C37 C38 1.399(3) . ?
C37 C42 1.502(3) . ?
C38 C39 1.373(3) . ?
C39 C40 1.388(3) . ?
C39 C43 1.514(3) . ?
C40 C41 1.402(3) . ?
C41 C44 1.504(3) . ?
N47 C48 1.437(3) . ?
C48 C49 1.403(3) . ?
C48 C53 1.406(4) . ?
C49 C50 1.391(4) . ?
C49 C54 1.502(4) . ?
C50 C51 1.372(5) . ?
C51 C52 1.378(4) . ?
C52 C53 1.400(3) . ?
C53 C55 1.501(4) . ?

loop_
_geom_angle_atom_site_label_1
_geom_angle_atom_site_label_2
_geom_angle_atom_site_label_3
_geom_angle
_geom_angle_site_symmetry_1
_geom_angle_site_symmetry_3
_geom_angle_publ_flag
N1 Al1 N3 95.39(7) . . ?
N1 Al1 C30 115.14(8) . . ?
N3 Al1 C30 119.08(8) . . ?
C1 N1 C6 117.79(17) . . ?
C1 N1 Al1 118.34(14) . . ?
C6 N1 Al1 123.51(12) . . ?
N1 C1 C2 122.52(19) . . ?
N1 C1 C4 119.99(18) . . ?
C2 C1 C4 117.48(18) . . ?
C3 C2 C1 127.37(19) . . ?
C3 N3 C18 120.84(16) . . ?
C3 N3 Al1 118.34(14) . . ?
C18 N3 Al1 119.03(12) . . ?
N3 C3 C2 123.07(18) . . ?
N3 C3 C5 120.58(19) . . ?
C2 C3 C5 116.34(18) . . ?
C7 C6 C11 122.1(2) . . ?
C7 C6 N1 118.29(19) . . ?
C11 C6 N1 119.58(19) . . ?
C8 C7 C6 117.6(2) . . ?
C8 C7 C12 120.6(2) . . ?
C6 C7 C12 121.8(2) . . ?
C9 C8 C7 121.0(2) . . ?
C10 C9 C8 120.5(2) . . ?
C9 C10 C11 121.2(2) . . ?
C10 C11 C6 117.5(2) . . ?
C10 C11 C15 120.0(2) . . ?
C6 C11 C15 122.47(19) . . ?
C13 C12 C14 109.3(2) . . ?
C13 C12 C7 112.3(2) . . ?
C14 C12 C7 115.0(2) . . ?
C11 C15 C17 110.8(2) . . ?
C11 C15 C16 112.8(2) . . ?
C17 C15 C16 109.4(2) . . ?
C19 C18 C23 121.82(19) . . ?
C19 C18 N3 119.08(18) . . ?
C23 C18 N3 119.07(18) . . ?
C20 C19 C18 117.4(2) . . ?
C20 C19 C24 119.33(19) . . ?
C18 C19 C24 123.21(19) . . ?
C21 C20 C19 121.4(2) . . ?
C20 C21 C22 120.3(2) . . ?
C21 C22 C23 121.3(2) . . ?
C22 C23 C18 117.7(2) . . ?
C22 C23 C27 121.5(2) . . ?
C18 C23 C27 120.8(2) . . ?
C19 C24 C26 111.95(19) . . ?
C19 C24 C25 112.04(19) . . ?
C26 C24 C25 109.4(2) . . ?
C29 C27 C28 108.6(2) . . ?
C29 C27 C23 111.2(2) . . ?
C28 C27 C23 114.7(2) . . ?
N47 C30 B31 121.63(17) . . ?
N47 C30 Al1 119.08(14) . . ?
B31 C30 Al1 118.62(14) . . ?
N32 B31 C30 127.25(16) . . ?
B31 N32 C36 119.15(17) . . ?
B31 N32 C33 125.06(17) . . ?
C36 N32 C33 115.40(17) . . ?
N32 C33 C34 113.58(18) . . ?
N35 C34 C33 113.1(2) . . ?
C45 N35 C46 109.8(3) . . ?
C45 N35 C34 112.0(2) . . ?
C46 N35 C34 111.0(2) . . ?
C41 C36 C37 120.76(19) . . ?
C41 C36 N32 119.92(18) . . ?
C37 C36 N32 119.29(18) . . ?
C36 C37 C38 118.5(2) . . ?
C36 C37 C42 121.7(2) . . ?
C38 C37 C42 119.8(2) . . ?
C39 C38 C37 122.1(2) . . ?
C38 C39 C40 118.3(2) . . ?
C38 C39 C43 121.2(2) . . ?
C40 C39 C43 120.5(2) . . ?
C39 C40 C41 121.9(2) . . ?
C36 C41 C40 118.38(19) . . ?
C36 C41 C44 121.45(18) . . ?
C40 C41 C44 120.16(19) . . ?
C30 N47 C48 117.98(17) . . ?
C49 C48 C53 120.9(2) . . ?
C49 C48 N47 119.4(2) . . ?
C53 C48 N47 119.7(2) . . ?
C50 C49 C48 118.4(3) . . ?
C50 C49 C54 119.6(3) . . ?
C48 C49 C54 122.0(2) . . ?
C51 C50 C49 121.4(3) . . ?
C50 C51 C52 120.0(2) . . ?
C51 C52 C53 121.1(3) . . ?
C52 C53 C48 118.2(2) . . ?
C52 C53 C55 119.1(2) . . ?
C48 C53 C55 122.7(2) . . ?

_refine_diff_density_max         0.218
_refine_diff_density_min         -0.199
_refine_diff_density_rms         0.040

_shelx_res_file                  
; 
TITL MRC2382 in P-1 
    MRC2382.res 
    created by SHELXL-2019/3 at 08:07:21 on 15-Sep-2023 
REM P-1 (#2 in standard setting) 
REM Al-BH2-CNXyl-01 
CELL 1.54184  11.177296  13.078393  18.200784  75.0793  72.5324  74.0072 
ZERR    2.00   0.000756   0.000816   0.001192   0.0056   0.0059   0.0057 
LATT 1 
SFAC C H Al B N 
UNIT 102 146 2 2 10 
TEMP -100 
  
L.S. 6 
OMIT     3   1   1 
OMIT     3   3   1 
OMIT     8  -8   6 
OMIT    -2  -9  13 
OMIT     7  -9   4 
OMIT    10   6   4 
FMAP 2 
PLAN 15 
  
ACTA 
  
RTAB MH AL1 H1 
  
DFIX 1.1200 0.0001 B31 H31 
REM B-H distance taken from SHELX default for boron cages 
  
WGHT    0.063000 
FVAR       2.66160 
AL1   3    0.590328    0.767361    0.301786    11.00000    0.03126    0.02675 = 
         0.03032   -0.00266   -0.00875   -0.01019 
H1    2    0.586666    0.687078    0.381771    11.00000    0.03356 
N1    5    0.498201    0.907161    0.323050    11.00000    0.03303    0.03030 = 
         0.03258   -0.00536   -0.01101   -0.00977 
C1    1    0.550941    0.960110    0.354911    11.00000    0.03869    0.03174 = 
         0.03781   -0.00778   -0.01290   -0.00892 
C2    1    0.681791    0.934416    0.351825    11.00000    0.04212    0.03691 = 
         0.04468   -0.00967   -0.02005   -0.01126 
AFIX  43 
H2A   2    0.707448    0.965599    0.384797    11.00000   -1.20000 
AFIX   0 
N3    5    0.756398    0.801929    0.269185    11.00000    0.03117    0.02836 = 
         0.03512   -0.00126   -0.01050   -0.00917 
C3    1    0.779094    0.868244    0.305903    11.00000    0.03506    0.03137 = 
         0.04323   -0.00153   -0.01560   -0.01130 
C4    1    0.468537    1.053130    0.394208    11.00000    0.04511    0.04352 = 
         0.05910   -0.02408   -0.01886   -0.00564 
AFIX 137 
H4A   2    0.422997    1.106756    0.357633    11.00000   -1.50000 
H4B   2    0.523012    1.086994    0.409607    11.00000   -1.50000 
H4C   2    0.406062    1.026078    0.440917    11.00000   -1.50000 
AFIX   0 
C5    1    0.914493    0.876191    0.297919    11.00000    0.03744    0.04337 = 
         0.06814   -0.01164   -0.02013   -0.01414 
AFIX 137 
H5A   2    0.939148    0.841016    0.347272    11.00000   -1.50000 
H5B   2    0.919449    0.952617    0.285780    11.00000   -1.50000 
H5C   2    0.972969    0.840108    0.255511    11.00000   -1.50000 
AFIX   0 
C6    1    0.368665    0.954192    0.314828    11.00000    0.03375    0.02922 = 
         0.04528   -0.01104   -0.01461   -0.00717 
C7    1    0.351464    1.028494    0.245908    11.00000    0.04821    0.02941 = 
         0.04840   -0.00845   -0.02328   -0.00550 
C8    1    0.226048    1.077940    0.240851    11.00000    0.05385    0.03885 = 
         0.06946   -0.00875   -0.03657   -0.00167 
AFIX  43 
H8A   2    0.211458    1.130094    0.195510    11.00000   -1.20000 
AFIX   0 
C9    1    0.122567    1.052322    0.300731    11.00000    0.04246    0.05006 = 
         0.09636   -0.02170   -0.03625   -0.00168 
AFIX  43 
H9A   2    0.037747    1.087913    0.296626    11.00000   -1.20000 
AFIX   0 
C10   1    0.141463    0.975461    0.366434    11.00000    0.03438    0.04989 = 
         0.07470   -0.01902   -0.01329   -0.01179 
AFIX  43 
H10A  2    0.069204    0.956709    0.406160    11.00000   -1.20000 
AFIX   0 
C11   1    0.264313    0.924944    0.375577    11.00000    0.03495    0.03823 = 
         0.05253   -0.01364   -0.01218   -0.01135 
C12   1    0.464787    1.055681    0.179036    11.00000    0.05395    0.03852 = 
         0.04440   -0.00137   -0.01719   -0.00288 
AFIX  13 
H12A  2    0.539084    0.993382    0.184813    11.00000   -1.20000 
AFIX   0 
C13   1    0.503767    1.153994    0.184335    11.00000    0.09770    0.11613 = 
         0.06642   -0.02926    0.00493   -0.07315 
AFIX 137 
H13A  2    0.432092    1.216836    0.181405    11.00000   -1.50000 
H13B  2    0.577903    1.167559    0.140800    11.00000   -1.50000 
H13C  2    0.526772    1.141815    0.234261    11.00000   -1.50000 
AFIX   0 
C14   1    0.447457    1.068189    0.098206    11.00000    0.14938    0.10327 = 
         0.04887    0.00993   -0.03218   -0.08350 
AFIX 137 
H14A  2    0.429706    1.001376    0.093067    11.00000   -1.50000 
H14B  2    0.526006    1.082582    0.059058    11.00000   -1.50000 
H14C  2    0.375358    1.128764    0.089782    11.00000   -1.50000 
AFIX   0 
C15   1    0.282181    0.841408    0.448992    11.00000    0.03848    0.04975 = 
         0.04933   -0.00952   -0.00259   -0.01587 
AFIX  13 
H15A  2    0.375294    0.823446    0.448592    11.00000   -1.20000 
AFIX   0 
C16   1    0.205108    0.883266    0.525005    11.00000    0.07511    0.07672 = 
         0.05797   -0.02239   -0.00636   -0.01800 
AFIX 137 
H16A  2    0.226311    0.951563    0.524041    11.00000   -1.50000 
H16B  2    0.226928    0.829537    0.570283    11.00000   -1.50000 
H16C  2    0.113028    0.895340    0.529074    11.00000   -1.50000 
AFIX   0 
C17   1    0.245385    0.737657    0.449159    11.00000    0.06350    0.04881 = 
         0.06224   -0.00619   -0.00358   -0.02178 
AFIX 137 
H17A  2    0.154120    0.753046    0.450004    11.00000   -1.50000 
H17B  2    0.261317    0.683806    0.495734    11.00000   -1.50000 
H17C  2    0.297020    0.709295    0.401846    11.00000   -1.50000 
AFIX   0 
C18   1    0.860724    0.736788    0.220824    11.00000    0.02885    0.03583 = 
         0.03769   -0.00561   -0.00752   -0.01138 
C19   1    0.932444    0.641078    0.257082    11.00000    0.03182    0.03726 = 
         0.04289   -0.00672   -0.00837   -0.01068 
C20   1    1.027951    0.576726    0.208180    11.00000    0.03800    0.04201 = 
         0.05276   -0.01193   -0.00667   -0.00576 
AFIX  43 
H20A  2    1.077869    0.511719    0.230997    11.00000   -1.20000 
AFIX   0 
C21   1    1.050965    0.605545    0.128041    11.00000    0.04302    0.05580 = 
         0.05420   -0.02089   -0.00068   -0.00864 
AFIX  43 
H21A  2    1.115177    0.559849    0.096090    11.00000   -1.20000 
AFIX   0 
C22   1    0.981060    0.700893    0.093524    11.00000    0.04268    0.06901 = 
         0.03789   -0.00944   -0.00072   -0.02006 
AFIX  43 
H22A  2    0.998806    0.720225    0.037930    11.00000   -1.20000 
AFIX   0 
C23   1    0.885440    0.768940    0.138511    11.00000    0.03489    0.04724 = 
         0.04035   -0.00132   -0.00771   -0.01818 
C24   1    0.912636    0.606697    0.345559    11.00000    0.04205    0.03597 = 
         0.04171   -0.00348   -0.01414   -0.00384 
AFIX  13 
H24A  2    0.844865    0.664409    0.370202    11.00000   -1.20000 
AFIX   0 
C25   1    1.035002    0.595578    0.371459    11.00000    0.04983    0.04995 = 
         0.06030   -0.01256   -0.02562   -0.00162 
AFIX 137 
H25A  2    1.101231    0.535768    0.351280    11.00000   -1.50000 
H25B  2    1.015941    0.580762    0.428893    11.00000   -1.50000 
H25C  2    1.065957    0.663104    0.350741    11.00000   -1.50000 
AFIX   0 
C26   1    0.865704    0.500287    0.376730    11.00000    0.06265    0.04537 = 
         0.05292    0.00269   -0.01696   -0.01696 
AFIX 137 
H26A  2    0.782445    0.509918    0.365476    11.00000   -1.50000 
H26B  2    0.856550    0.479821    0.433543    11.00000   -1.50000 
H26C  2    0.928118    0.443107    0.351095    11.00000   -1.50000 
AFIX   0 
C27   1    0.812552    0.876691    0.100675    11.00000    0.04287    0.06001 = 
         0.04357    0.01037   -0.00657   -0.01590 
AFIX  13 
H27A  2    0.720992    0.886405    0.131633    11.00000   -1.20000 
AFIX   0 
C28   1    0.813192    0.883772    0.016359    11.00000    0.11787    0.07773 = 
         0.07002    0.02361   -0.05520   -0.05144 
AFIX 137 
H28A  2    0.900724    0.882068   -0.016627    11.00000   -1.50000 
H28B  2    0.756322    0.951585   -0.001423    11.00000   -1.50000 
H28C  2    0.782945    0.822255    0.012454    11.00000   -1.50000 
AFIX   0 
C29   1    0.862836    0.970282    0.105049    11.00000    0.12308    0.04671 = 
         0.05989    0.00126   -0.03658   -0.01792 
AFIX 137 
H29A  2    0.955332    0.958620    0.080856    11.00000   -1.50000 
H29B  2    0.847041    0.975271    0.160097    11.00000   -1.50000 
H29C  2    0.818797    1.037743    0.077035    11.00000   -1.50000 
AFIX   0 
C30   1    0.530941    0.713193    0.227184    11.00000    0.03179    0.02895 = 
         0.03719   -0.01090   -0.00826   -0.00731 
B31   4    0.451796    0.619650    0.261806    11.00000    0.03978    0.03640 = 
         0.03047   -0.00652   -0.00869   -0.01384 
H31   2    0.344992    0.648612    0.279143    11.00000    0.04648 
N32   5    0.501323    0.507820    0.277874    11.00000    0.03998    0.03416 = 
         0.03273   -0.00526   -0.00731   -0.01577 
C33   1    0.639255    0.455814    0.265296    11.00000    0.04256    0.03982 = 
         0.05146   -0.01098   -0.01487   -0.01205 
AFIX  23 
H33A  2    0.659338    0.424498    0.316960    11.00000   -1.20000 
H33B  2    0.690192    0.511873    0.238206    11.00000   -1.20000 
AFIX   0 
C34   1    0.679865    0.367167    0.217392    11.00000    0.03882    0.04489 = 
         0.06533   -0.01867   -0.01246   -0.00882 
AFIX  23 
H34A  2    0.617021    0.319783    0.237662    11.00000   -1.20000 
H34B  2    0.678137    0.400714    0.162258    11.00000   -1.20000 
AFIX   0 
N35   5    0.807537    0.301154    0.219351    11.00000    0.04739    0.05110 = 
         0.09531   -0.03018   -0.01804   -0.00537 
C36   1    0.413835    0.435874    0.318159    11.00000    0.03930    0.02769 = 
         0.03467   -0.00519   -0.00647   -0.01107 
C37   1    0.395027    0.399496    0.399211    11.00000    0.05477    0.03429 = 
         0.03457   -0.00449   -0.01084   -0.01523 
C38   1    0.308481    0.331685    0.437401    11.00000    0.06013    0.03623 = 
         0.03357   -0.00180   -0.00495   -0.01647 
AFIX  43 
H38A  2    0.295709    0.306303    0.492421    11.00000   -1.20000 
AFIX   0 
C39   1    0.241400    0.300638    0.397901    11.00000    0.04153    0.02866 = 
         0.04595   -0.00801    0.00005   -0.00932 
C40   1    0.261361    0.338094    0.317512    11.00000    0.03658    0.03378 = 
         0.04552   -0.01128   -0.00762   -0.00926 
AFIX  43 
H40A  2    0.216014    0.316681    0.289487    11.00000   -1.20000 
AFIX   0 
C41   1    0.346484    0.406598    0.276468    11.00000    0.03802    0.03062 = 
         0.03442   -0.00808   -0.00609   -0.00912 
C42   1    0.462007    0.434189    0.445903    11.00000    0.08615    0.06171 = 
         0.03729    0.00096   -0.02264   -0.03500 
AFIX 137 
H42A  2    0.409510    0.432654    0.499889    11.00000   -1.50000 
H42B  2    0.474618    0.507919    0.422115    11.00000   -1.50000 
H42C  2    0.545593    0.384629    0.446168    11.00000   -1.50000 
AFIX   0 
C43   1    0.144555    0.230545    0.440906    11.00000    0.05471    0.04132 = 
         0.06185   -0.00410    0.00099   -0.02125 
AFIX 137 
H43A  2    0.162515    0.191983    0.491557    11.00000   -1.50000 
H43B  2    0.150663    0.177956    0.409395    11.00000   -1.50000 
H43C  2    0.057816    0.276337    0.449597    11.00000   -1.50000 
AFIX   0 
C44   1    0.361621    0.448612    0.189803    11.00000    0.04577    0.04959 = 
         0.03622   -0.00824   -0.01037   -0.01920 
AFIX 137 
H44A  2    0.329570    0.527328    0.180238    11.00000   -1.50000 
H44B  2    0.312546    0.414470    0.170271    11.00000   -1.50000 
H44C  2    0.452606    0.431405    0.162445    11.00000   -1.50000 
AFIX   0 
C45   1    0.906344    0.361006    0.178521    11.00000    0.04515    0.07163 = 
         0.16401   -0.04315   -0.01162   -0.01206 
AFIX 137 
H45A  2    0.905487    0.383878    0.122967    11.00000   -1.50000 
H45B  2    0.990203    0.314912    0.183337    11.00000   -1.50000 
H45C  2    0.890665    0.425008    0.201438    11.00000   -1.50000 
AFIX   0 
C46   1    0.831466    0.205151    0.186657    11.00000    0.06277    0.05531 = 
         0.12893   -0.04253   -0.02922    0.00192 
AFIX 137 
H46A  2    0.770596    0.159899    0.218845    11.00000   -1.50000 
H46B  2    0.919368    0.164018    0.186103    11.00000   -1.50000 
H46C  2    0.820593    0.226708    0.132947    11.00000   -1.50000 
AFIX   0 
N47   5    0.542614    0.764188    0.156161    11.00000    0.04492    0.03553 = 
         0.03763   -0.00656   -0.00779   -0.01736 
C48   1    0.491232    0.728770    0.105821    11.00000    0.05968    0.03922 = 
         0.02974    0.00103   -0.00952   -0.02659 
C49   1    0.573434    0.660051    0.055020    11.00000    0.07504    0.04310 = 
         0.03171   -0.00296   -0.00509   -0.02760 
C50   1    0.522397    0.629177    0.005248    11.00000    0.10369    0.05694 = 
         0.03347   -0.00930   -0.01091   -0.03518 
AFIX  43 
H50A  2    0.576488    0.581109   -0.028407    11.00000   -1.20000 
AFIX   0 
C51   1    0.395666    0.666616    0.003693    11.00000    0.11576    0.07065 = 
         0.04212   -0.00065   -0.03218   -0.05221 
AFIX  43 
H51A  2    0.363041    0.644900   -0.031084    11.00000   -1.20000 
AFIX   0 
C52   1    0.315658    0.735740    0.052585    11.00000    0.08413    0.06228 = 
         0.04943    0.00863   -0.03008   -0.04125 
AFIX  43 
H52A  2    0.228405    0.762355    0.050452    11.00000   -1.20000 
AFIX   0 
C53   1    0.360931    0.767366    0.105353    11.00000    0.06199    0.04464 = 
         0.04019    0.00518   -0.01744   -0.02944 
C54   1    0.713687    0.619657    0.052979    11.00000    0.07335    0.05503 = 
         0.05289   -0.01475   -0.00025   -0.01662 
AFIX 137 
H54A  2    0.764258    0.660259    0.006690    11.00000   -1.50000 
H54B  2    0.738899    0.542461    0.050422    11.00000   -1.50000 
H54C  2    0.729398    0.629899    0.100492    11.00000   -1.50000 
AFIX   0 
C55   1    0.268985    0.839559    0.159436    11.00000    0.04880    0.05604 = 
         0.06182   -0.00538   -0.01761   -0.01568 
AFIX 137 
H55A  2    0.228537    0.795062    0.207809    11.00000   -1.50000 
H55B  2    0.202715    0.887291    0.133714    11.00000   -1.50000 
H55C  2    0.315674    0.883459    0.172092    11.00000   -1.50000 
  
AFIX   0 
HKLF 4 
  
  
  
  
REM  MRC2382 in P-1 
REM wR2 = 0.1365, GooF = S = 0.997, Restrained GooF = 0.997 for all data 
REM R1 = 0.0497 for 6135 Fo > 4sig(Fo) and 0.0819 for all 9081 data 
REM 548 parameters refined using 1 restraints 
  
END 
  
WGHT      0.0630      0.0000 
  
REM Highest difference peak  0.218,  deepest hole -0.199,  1-sigma level  0.040 
Q1    1   0.8008  0.2276  0.2766  11.00000  0.05    0.22 
Q2    1   0.5401  0.7362  0.2590  11.00000  0.05    0.22 
Q3    1   0.5452  0.6387  0.3496  11.00000  0.05    0.21 
Q4    1   0.5016  0.9998  0.3823  11.00000  0.05    0.21 
Q5    1   0.2833  0.8340  0.2149  11.00000  0.05    0.20 
Q6    1   0.7551  0.5950 -0.0015  11.00000  0.05    0.18 
Q7    1   0.1026  0.2413  0.4979  11.00000  0.05    0.18 
Q8    1   0.8293  0.2725  0.1224  11.00000  0.05    0.18 
Q9    1   0.7533  0.6827  0.0524  11.00000  0.05    0.18 
Q10   1   0.6893  0.7791  0.2857  11.00000  0.05    0.17 
Q11   1   0.8486  0.8206  0.1219  11.00000  0.05    0.17 
Q12   1   0.5654  0.6674  0.4416  11.00000  0.05    0.17 
Q13   1   0.8072  0.4784  0.3503  11.00000  0.05    0.16 
Q14   1   0.5139  0.9566  0.0873  11.00000  0.05    0.16 
Q15   1   0.4976  0.6746  0.2443  11.00000  0.05    0.16 
;
_shelx_res_checksum              90916


#===END


####################################################################### 
# 
# This file contains crystal structure data downloaded from the 
# Cambridge Structural Database (CSD) hosted by the Cambridge 
# Crystallographic Data Centre (CCDC).
# 
# Full information about CCDC data access policies and citation 
# guidelines are available at http://www.ccdc.cam.ac.uk/access/V1 
# 
# Audit and citation data items may have been added by the CCDC. 
# Please retain this information to preserve the provenance of 
# this file and to allow appropriate attribution of the data. 
# 
#######################################################################

data_6
_database_code_depnum_ccdc_archive 'CCDC 2363833'
loop_
_audit_author_name
_audit_author_address
'Andrew White'
;Imperial College London
United Kingdom
;
_audit_update_record             
;
2025-08-22 deposited with the CCDC.	2025-08-28 downloaded from the CCDC.
;

_audit_creation_method           SHELXL-2019/3
_shelx_SHELXL_version_number     2019/3
_chemical_name_systematic        ?
_chemical_name_common            ?
_chemical_melting_point          ?
_chemical_formula_moiety         'C56 H74 Al B N6, 0.75(C4 H10 O)'
_chemical_formula_sum            'C59 H81.50 Al B N6 O0.75'
_chemical_formula_weight         924.59

loop_
_atom_type_symbol
_atom_type_description
_atom_type_scat_dispersion_real
_atom_type_scat_dispersion_imag
_atom_type_scat_source
C C 0.0181 0.0091 'International Tables Vol C Tables 4.2.6.8 and 6.1.1.4'
H H 0.0000 0.0000 'International Tables Vol C Tables 4.2.6.8 and 6.1.1.4'
Al Al 0.2130 0.2455 'International Tables Vol C Tables 4.2.6.8 and 6.1.1.4'
B B 0.0090 0.0039 'International Tables Vol C Tables 4.2.6.8 and 6.1.1.4'
N N 0.0311 0.0180 'International Tables Vol C Tables 4.2.6.8 and 6.1.1.4'
O O 0.0492 0.0322 'International Tables Vol C Tables 4.2.6.8 and 6.1.1.4'

_space_group_crystal_system      triclinic
_space_group_IT_number           2
_space_group_name_H-M_alt        'P -1'
_space_group_name_Hall           '-P 1'

_shelx_space_group_comment       
; 
The symmetry employed for this shelxl refinement is uniquely defined 
by the following loop, which should always be used as a source of 
symmetry information in preference to the above space-group names. 
They are only intended as comments. 
;

loop_
_space_group_symop_operation_xyz
'x, y, z'
'-x, -y, -z'

_cell_length_a                   11.7887(5)
_cell_length_b                   12.6943(6)
_cell_length_c                   19.3282(11)
_cell_angle_alpha                94.912(4)
_cell_angle_beta                 91.626(4)
_cell_angle_gamma                103.385(4)
_cell_volume                     2800.1(2)
_cell_formula_units_Z            2
_cell_measurement_temperature    173(2)
_cell_measurement_reflns_used    3373
_cell_measurement_theta_min      4.3880
_cell_measurement_theta_max      72.0200

_exptl_crystal_description       plates
_exptl_crystal_colour            Yellow
_exptl_crystal_density_meas      ?
_exptl_crystal_density_method    ?
_exptl_crystal_density_diffrn    1.097
_exptl_crystal_F_000             1003
_exptl_transmission_factor_min   ?
_exptl_transmission_factor_max   ?
_exptl_crystal_size_max          0.227
_exptl_crystal_size_mid          0.071
_exptl_crystal_size_min          0.046
_exptl_absorpt_coefficient_mu    0.635
_shelx_estimated_absorpt_T_min   ?
_shelx_estimated_absorpt_T_max   ?
_exptl_absorpt_correction_type   analytical
_exptl_absorpt_correction_T_min  0.924
_exptl_absorpt_correction_T_max  0.976
_exptl_absorpt_process_details   
; 
CrysAlisPro 1.171.42.49 (Rigaku Oxford Diffraction, 2022) 
Analytical numeric absorption correction using a multifaceted crystal 
model based on expressions derived by R.C. Clark & J.S. Reid. 
(Clark, R. C. & Reid, J. S. (1995). Acta Cryst. A51, 887-897) 
Empirical absorption correction using spherical harmonics, 
implemented in SCALE3 ABSPACK scaling algorithm. 
;
_exptl_absorpt_special_details   ?
_diffrn_ambient_temperature      173(2)
_diffrn_radiation_wavelength     1.54184
_diffrn_radiation_type           CuK\a
_diffrn_source                   'Enhance Ultra (Cu) X-ray Source'
_diffrn_measurement_device_type  'Agilent Xcalibur PX Ultra A'
_diffrn_measurement_method       'omega scans'
_diffrn_detector_area_resol_mean 10.4115
_diffrn_reflns_number            15988
_diffrn_reflns_av_unetI/netI     0.0547
_diffrn_reflns_av_R_equivalents  0.0363
_diffrn_reflns_limit_h_min       -10
_diffrn_reflns_limit_h_max       14
_diffrn_reflns_limit_k_min       -15
_diffrn_reflns_limit_k_max       14
_diffrn_reflns_limit_l_min       -23
_diffrn_reflns_limit_l_max       24
_diffrn_reflns_theta_min         3.595
_diffrn_reflns_theta_max         73.603
_diffrn_reflns_theta_full        67.684
_diffrn_measured_fraction_theta_max 0.942
_diffrn_measured_fraction_theta_full 0.980
_diffrn_reflns_Laue_measured_fraction_max 0.942
_diffrn_reflns_Laue_measured_fraction_full 0.980
_diffrn_reflns_point_group_measured_fraction_max 0.942
_diffrn_reflns_point_group_measured_fraction_full 0.980
_reflns_number_total             10641
_reflns_number_gt                6169
_reflns_threshold_expression     'I > 2\s(I)'
_reflns_Friedel_coverage         0.000
_reflns_Friedel_fraction_max     .
_reflns_Friedel_fraction_full    .

_reflns_special_details          
; 
 Reflections were merged by SHELXL according to the crystal 
 class for the calculation of statistics and refinement. 
  
 Structure factors included contributions from the .fab file. 
  
 _reflns_Friedel_fraction is defined as the number of unique 
 Friedel pairs measured divided by the number that would be 
 possible theoretically, ignoring centric projections and 
 systematic absences. 
;

_computing_data_collection       'CrysAlisPro, Rigaku OD'
_computing_cell_refinement       'CrysAlisPro, Rigaku OD'
_computing_data_reduction        'CrysAlisPro, Rigaku OD'
_computing_structure_solution    'SHELXS-2014 (Sheldrick, 2017)'
_computing_structure_refinement  'SHELXL-2019/2 (Sheldrick, 2019)'
_computing_molecular_graphics    'Bruker SHELXTL'
_computing_publication_material  'CIFTAB-2014 (Sheldrick, 2017)'
_refine_special_details          SQUEEZE
_refine_ls_structure_factor_coef Fsqd
_refine_ls_matrix_type           full
_refine_ls_weighting_scheme      calc
_refine_ls_weighting_details     
'w=1/[\s^2^(Fo^2^)+(0.0951P)^2^+0.3211P] where P=(Fo^2^+2Fc^2^)/3'
_atom_sites_solution_primary     ?
_atom_sites_solution_secondary   ?
_atom_sites_solution_hydrogens   mixed
_refine_ls_hydrogen_treatment    mixed
_refine_ls_extinction_method     none
_refine_ls_extinction_coef       .
_refine_ls_number_reflns         10641
_refine_ls_number_parameters     722
_refine_ls_number_restraints     364
_refine_ls_R_factor_all          0.1117
_refine_ls_R_factor_gt           0.0688
_refine_ls_wR_factor_ref         0.2152
_refine_ls_wR_factor_gt          0.1802
_refine_ls_goodness_of_fit_ref   1.028
_refine_ls_restrained_S_all      1.036
_refine_ls_shift/su_max          0.001
_refine_ls_shift/su_mean         0.000

loop_
_atom_site_label
_atom_site_type_symbol
_atom_site_fract_x
_atom_site_fract_y
_atom_site_fract_z
_atom_site_U_iso_or_equiv
_atom_site_adp_type
_atom_site_occupancy
_atom_site_site_symmetry_order
_atom_site_calc_flag
_atom_site_refinement_flags_posn
_atom_site_refinement_flags_adp
_atom_site_refinement_flags_occupancy
_atom_site_disorder_assembly
_atom_site_disorder_group
Al1 Al 0.28812(17) 0.69692(14) 0.27261(12) 0.0596(5) Uani 0.695(4) 1 d D U P A
1
H1 H 0.247(4) 0.579(4) 0.297(2) 0.065(12) Uiso 0.695(4) 1 d . . P A 1
N1 N 0.1541(3) 0.7470(3) 0.2527(3) 0.0607(10) Uani 0.695(4) 1 d D U P A 1
C1 C 0.1355(5) 0.8418(4) 0.2803(4) 0.0651(14) Uani 0.695(4) 1 d D U P A 1
C2 C 0.2074(6) 0.9055(4) 0.3347(3) 0.0729(14) Uani 0.695(4) 1 d D U P A 1
H2A H 0.191989 0.974606 0.347599 0.087 Uiso 0.695(4) 1 calc R U P A 1
C3 C 0.2982(6) 0.8805(5) 0.3722(3) 0.0743(13) Uani 0.695(4) 1 d D U P A 1
N3 N 0.3422(4) 0.7962(4) 0.3539(2) 0.0698(11) Uani 0.695(4) 1 d D U P A 1
C4 C 0.0327(4) 0.8820(4) 0.2530(4) 0.0828(16) Uani 0.695(4) 1 d D U P A 1
H4A H 0.048478 0.906579 0.206780 0.124 Uiso 0.695(4) 1 calc R U P A 1
H4B H 0.020913 0.942618 0.284689 0.124 Uiso 0.695(4) 1 calc R U P A 1
H4C H -0.037807 0.822662 0.249860 0.124 Uiso 0.695(4) 1 calc R U P A 1
C5A C 0.3427(7) 0.9573(6) 0.4359(3) 0.1042(19) Uani 0.695(4) 1 d D U P A 1
H5A H 0.398776 1.021319 0.422614 0.156 Uiso 0.695(4) 1 calc R U P A 1
H5B H 0.381124 0.920485 0.468787 0.156 Uiso 0.695(4) 1 calc R U P A 1
H5C H 0.277143 0.980034 0.457779 0.156 Uiso 0.695(4) 1 calc R U P A 1
C6 C 0.0584(2) 0.6731(2) 0.21070(18) 0.0619(11) Uani 0.695(4) 1 d DG U P A 1
C7 C 0.0522(2) 0.6711(2) 0.13865(18) 0.0647(11) Uani 0.695(4) 1 d DG U P A 1
C8 C -0.0442(2) 0.6061(3) 0.10043(18) 0.0795(14) Uani 0.695(4) 1 d DG U P A 1
H8A H -0.048482 0.604674 0.051195 0.095 Uiso 0.695(4) 1 calc R U P A 1
C9 C -0.1345(2) 0.5432(3) 0.1343(2) 0.0817(15) Uani 0.695(4) 1 d DG U P A 1
H9A H -0.200356 0.498744 0.108135 0.098 Uiso 0.695(4) 1 calc R U P A 1
C10 C -0.1283(2) 0.5452(2) 0.2063(2) 0.0782(14) Uani 0.695(4) 1 d DG U P A 1
H10A H -0.189917 0.502220 0.229417 0.094 Uiso 0.695(4) 1 calc R U P A 1
C11 C -0.0318(3) 0.6102(2) 0.24452(17) 0.0728(13) Uani 0.695(4) 1 d DG U P A 1
C12 C 0.1516(4) 0.7371(5) 0.0984(4) 0.0685(14) Uani 0.695(4) 1 d D U P A 1
H12A H 0.213293 0.778921 0.133368 0.082 Uiso 0.695(4) 1 calc R U P A 1
C13 C 0.2074(5) 0.6642(5) 0.0507(4) 0.0868(19) Uani 0.695(4) 1 d D U P A 1
H13A H 0.236999 0.613856 0.078142 0.130 Uiso 0.695(4) 1 calc R U P A 1
H13B H 0.272197 0.708968 0.027985 0.130 Uiso 0.695(4) 1 calc R U P A 1
H13C H 0.149168 0.622693 0.015401 0.130 Uiso 0.695(4) 1 calc R U P A 1
C14 C 0.1101(5) 0.8197(6) 0.0563(4) 0.089(2) Uani 0.695(4) 1 d D U P A 1
H14A H 0.055071 0.780856 0.018577 0.134 Uiso 0.695(4) 1 calc R U P A 1
H14B H 0.177456 0.866208 0.036735 0.134 Uiso 0.695(4) 1 calc R U P A 1
H14C H 0.071460 0.864668 0.086862 0.134 Uiso 0.695(4) 1 calc R U P A 1
C15 C -0.0258(5) 0.6017(4) 0.3235(3) 0.0900(17) Uani 0.695(4) 1 d D U P A 1
H15A H 0.052264 0.645825 0.342300 0.108 Uiso 0.695(4) 1 calc R U P A 1
C16 C -0.1192(8) 0.6492(7) 0.3602(5) 0.152(4) Uani 0.695(4) 1 d D . P A 1
H16A H -0.196952 0.607664 0.342655 0.227 Uiso 0.695(4) 1 calc R U P A 1
H16B H -0.109366 0.725413 0.350978 0.227 Uiso 0.695(4) 1 calc R U P A 1
H16C H -0.111001 0.644763 0.410399 0.227 Uiso 0.695(4) 1 calc R U P A 1
C17 C -0.0347(7) 0.4859(5) 0.3398(4) 0.111(2) Uani 0.695(4) 1 d D U P A 1
H17A H -0.031041 0.483283 0.390348 0.167 Uiso 0.695(4) 1 calc R U P A 1
H17B H 0.030191 0.459540 0.319731 0.167 Uiso 0.695(4) 1 calc R U P A 1
H17C H -0.108876 0.439806 0.320010 0.167 Uiso 0.695(4) 1 calc R U P A 1
C18 C 0.4260(3) 0.7681(3) 0.40271(16) 0.0814(15) Uani 0.695(4) 1 d DG U P A 1
C19 C 0.3834(3) 0.7050(3) 0.45587(18) 0.0934(18) Uani 0.695(4) 1 d DG . P A 1
C20 C 0.4605(3) 0.6783(4) 0.50336(18) 0.113(2) Uani 0.695(4) 1 d DG U P A 1
H20A H 0.431338 0.635246 0.539694 0.135 Uiso 0.695(4) 1 calc R U P A 1
C21 C 0.5802(3) 0.7146(4) 0.49769(18) 0.115(2) Uani 0.695(4) 1 d DG . P A 1
H21A H 0.632859 0.696313 0.530142 0.138 Uiso 0.695(4) 1 calc R U P A 1
C22 C 0.6228(3) 0.7776(4) 0.44453(19) 0.0978(17) Uani 0.695(4) 1 d DG U P A 1
H22A H 0.704624 0.802393 0.440649 0.117 Uiso 0.695(4) 1 calc R U P A 1
C23 C 0.5457(3) 0.8043(3) 0.39704(16) 0.0797(13) Uani 0.695(4) 1 d DG U P A 1
C24 C 0.2523(6) 0.6565(6) 0.4629(3) 0.112(2) Uani 0.695(4) 1 d D . P A 1
H24A H 0.209279 0.674435 0.421859 0.135 Uiso 0.695(4) 1 calc R U P A 1
C25 C 0.2095(9) 0.7089(8) 0.5286(5) 0.154(4) Uani 0.695(4) 1 d D . P A 1
H25A H 0.238549 0.681312 0.569762 0.232 Uiso 0.695(4) 1 calc R U P A 1
H25B H 0.123951 0.690890 0.526737 0.232 Uiso 0.695(4) 1 calc R U P A 1
H25C H 0.238673 0.788083 0.531310 0.232 Uiso 0.695(4) 1 calc R U P A 1
C26 C 0.2210(8) 0.5337(7) 0.4639(5) 0.139(3) Uani 0.695(4) 1 d D . P A 1
H26A H 0.240260 0.499624 0.419710 0.209 Uiso 0.695(4) 1 calc R U P A 1
H26B H 0.137288 0.508737 0.470429 0.209 Uiso 0.695(4) 1 calc R U P A 1
H26C H 0.265404 0.513407 0.502186 0.209 Uiso 0.695(4) 1 calc R U P A 1
C27 C 0.5977(7) 0.8712(5) 0.3384(3) 0.0878(17) Uani 0.695(4) 1 d D U P A 1
H27A H 0.535257 0.862231 0.300795 0.105 Uiso 0.695(4) 1 calc R U P A 1
C28 C 0.6989(6) 0.8341(6) 0.3073(3) 0.103(2) Uani 0.695(4) 1 d D U P A 1
H28A H 0.761771 0.842706 0.343090 0.154 Uiso 0.695(4) 1 calc R U P A 1
H28B H 0.727260 0.877925 0.269281 0.154 Uiso 0.695(4) 1 calc R U P A 1
H28C H 0.673489 0.757344 0.289319 0.154 Uiso 0.695(4) 1 calc R U P A 1
C29 C 0.6337(8) 0.9927(6) 0.3652(4) 0.134(3) Uani 0.695(4) 1 d D U P A 1
H29A H 0.564518 1.017609 0.379664 0.202 Uiso 0.695(4) 1 calc R U P A 1
H29B H 0.669553 1.034911 0.327983 0.202 Uiso 0.695(4) 1 calc R U P A 1
H29C H 0.689952 1.002966 0.404909 0.202 Uiso 0.695(4) 1 calc R U P A 1
Al1' Al 0.2546(3) 0.6743(3) 0.24921(18) 0.0489(10) Uiso 0.305(4) 1 d D U P A 2
H1' H 0.203(8) 0.552(7) 0.266(5) 0.05(2) Uiso 0.305(4) 1 d . . P A 2
N1' N 0.1251(7) 0.7309(6) 0.2246(4) 0.0393(19) Uiso 0.305(4) 1 d D U P A 2
C1' C 0.1044(10) 0.8256(8) 0.2513(6) 0.050(3) Uiso 0.305(4) 1 d D U P A 2
C2' C 0.1650(14) 0.8819(12) 0.3125(7) 0.061(4) Uiso 0.305(4) 1 d D U P A 2
H2B H 0.150616 0.951039 0.326418 0.074 Uiso 0.305(4) 1 calc R U P A 2
C3' C 0.2445(10) 0.8462(8) 0.3551(5) 0.058(3) Uiso 0.305(4) 1 d D U P A 2
N3' N 0.2905(8) 0.7630(7) 0.3369(4) 0.055(2) Uiso 0.305(4) 1 d D U P A 2
C4' C 0.0094(10) 0.8682(10) 0.2169(6) 0.065(3) Uiso 0.305(4) 1 d D U P A 2
H4D H 0.043221 0.916798 0.182250 0.097 Uiso 0.305(4) 1 calc R U P A 2
H4E H -0.026514 0.908442 0.252178 0.097 Uiso 0.305(4) 1 calc R U P A 2
H4F H -0.050089 0.807114 0.194108 0.097 Uiso 0.305(4) 1 calc R U P A 2
C5' C 0.2754(13) 0.9091(11) 0.4256(6) 0.089(4) Uiso 0.305(4) 1 d D U P A 2
H5D H 0.276649 0.985908 0.421870 0.134 Uiso 0.305(4) 1 calc R U P A 2
H5E H 0.352546 0.902683 0.442266 0.134 Uiso 0.305(4) 1 calc R U P A 2
H5F H 0.217043 0.879676 0.458330 0.134 Uiso 0.305(4) 1 calc R U P A 2
C6' C 0.0346(4) 0.6598(4) 0.1786(3) 0.0377(18) Uiso 0.305(4) 1 d DG U P A 2
C7' C 0.0429(4) 0.6522(5) 0.1068(3) 0.041(2) Uiso 0.305(4) 1 d DG U P A 2
C8' C -0.0474(5) 0.5860(5) 0.0643(2) 0.056(2) Uiso 0.305(4) 1 d DG U P A 2
H8B H -0.041708 0.580817 0.015239 0.068 Uiso 0.305(4) 1 calc R U P A 2
C9' C -0.1460(4) 0.5275(5) 0.0935(3) 0.057(2) Uiso 0.305(4) 1 d DG U P A 2
H9B H -0.207706 0.482313 0.064483 0.068 Uiso 0.305(4) 1 calc R U P A 2
C10' C -0.1543(4) 0.5352(5) 0.1653(3) 0.047(2) Uiso 0.305(4) 1 d DG U P A 2
H10B H -0.221673 0.495172 0.185298 0.056 Uiso 0.305(4) 1 calc R U P A 2
C11' C -0.0640(5) 0.6013(5) 0.2078(3) 0.050(2) Uiso 0.305(4) 1 d DG U P A 2
C12' C 0.1489(10) 0.7166(9) 0.0719(6) 0.052(3) Uiso 0.305(4) 1 d D U P A 2
H12B H 0.208970 0.756375 0.108458 0.063 Uiso 0.305(4) 1 calc R U P A 2
C13' C 0.2003(13) 0.6380(11) 0.0259(7) 0.064(3) Uiso 0.305(4) 1 d D U P A 2
H13D H 0.210523 0.577884 0.052169 0.096 Uiso 0.305(4) 1 calc R U P A 2
H13E H 0.276208 0.676267 0.010690 0.096 Uiso 0.305(4) 1 calc R U P A 2
H13F H 0.147405 0.609217 -0.014864 0.096 Uiso 0.305(4) 1 calc R U P A 2
C14' C 0.1134(17) 0.7976(13) 0.0274(7) 0.078(5) Uiso 0.305(4) 1 d D U P A 2
H14D H 0.069504 0.758724 -0.014580 0.116 Uiso 0.305(4) 1 calc R U P A 2
H14E H 0.183408 0.848868 0.014320 0.116 Uiso 0.305(4) 1 calc R U P A 2
H14F H 0.064346 0.837561 0.053859 0.116 Uiso 0.305(4) 1 calc R U P A 2
C15' C -0.0753(9) 0.6009(7) 0.2865(5) 0.059(2) Uiso 0.305(4) 1 d D U P A 2
H15B H -0.002687 0.649668 0.309615 0.071 Uiso 0.305(4) 1 calc R U P A 2
C16' C -0.1794(11) 0.6456(11) 0.3109(7) 0.087(3) Uiso 0.305(4) 1 d D . P A 2
H16D H -0.166188 0.722364 0.302346 0.131 Uiso 0.305(4) 1 calc R U P A 2
H16E H -0.187502 0.638768 0.360744 0.131 Uiso 0.305(4) 1 calc R U P A 2
H16F H -0.250841 0.604136 0.285162 0.131 Uiso 0.305(4) 1 calc R U P A 2
C17' C -0.0855(12) 0.4874(9) 0.3105(7) 0.079(3) Uiso 0.305(4) 1 d D U P A 2
H17D H -0.162533 0.441241 0.295577 0.118 Uiso 0.305(4) 1 calc R U P A 2
H17E H -0.075930 0.492945 0.361320 0.118 Uiso 0.305(4) 1 calc R U P A 2
H17F H -0.024742 0.455322 0.289986 0.118 Uiso 0.305(4) 1 calc R U P A 2
C18' C 0.3662(7) 0.7277(6) 0.3881(4) 0.070(3) Uiso 0.305(4) 1 d DG U P A 2
C19' C 0.3184(6) 0.6431(6) 0.4274(4) 0.074(3) Uiso 0.305(4) 1 d DG . P A 2
C20' C 0.3896(8) 0.6055(7) 0.4731(4) 0.100(4) Uiso 0.305(4) 1 d DG . P A 2
H20B H 0.356942 0.547621 0.499941 0.120 Uiso 0.305(4) 1 calc R U P A 2
C21' C 0.5087(7) 0.6524(8) 0.4795(4) 0.099(4) Uiso 0.305(4) 1 d DG U P A 2
H21B H 0.557450 0.626650 0.510799 0.119 Uiso 0.305(4) 1 calc R U P A 2
C22' C 0.5566(6) 0.7370(8) 0.4403(5) 0.098(4) Uiso 0.305(4) 1 d DG U P A 2
H22B H 0.638002 0.769099 0.444660 0.118 Uiso 0.305(4) 1 calc R U P A 2
C23' C 0.4853(7) 0.7747(7) 0.3945(5) 0.082(4) Uiso 0.305(4) 1 d DG U P A 2
C24' C 0.1878(10) 0.5911(9) 0.4249(6) 0.080(3) Uiso 0.305(4) 1 d D . P A 2
H24B H 0.154120 0.603946 0.379122 0.096 Uiso 0.305(4) 1 calc R U P A 2
C25' C 0.1257(16) 0.6442(15) 0.4821(9) 0.129(6) Uiso 0.305(4) 1 d D . P A 2
H25D H 0.042111 0.629535 0.469249 0.194 Uiso 0.305(4) 1 calc R U P A 2
H25E H 0.158542 0.722973 0.487338 0.194 Uiso 0.305(4) 1 calc R U P A 2
H25F H 0.136858 0.614084 0.526074 0.194 Uiso 0.305(4) 1 calc R U P A 2
C26' C 0.1616(16) 0.4695(12) 0.4288(9) 0.114(5) Uiso 0.305(4) 1 d D . P A 2
H26D H 0.186934 0.454282 0.474875 0.171 Uiso 0.305(4) 1 calc R U P A 2
H26E H 0.203466 0.436478 0.393147 0.171 Uiso 0.305(4) 1 calc R U P A 2
H26F H 0.077473 0.439014 0.420982 0.171 Uiso 0.305(4) 1 calc R U P A 2
C27' C 0.5469(12) 0.8709(9) 0.3542(7) 0.078(4) Uiso 0.305(4) 1 d D U P A 2
H27B H 0.488396 0.886319 0.320415 0.093 Uiso 0.305(4) 1 calc R U P A 2
C28' C 0.6417(15) 0.8376(12) 0.3141(8) 0.081(4) Uiso 0.305(4) 1 d D U P A 2
H28D H 0.703227 0.828105 0.346509 0.121 Uiso 0.305(4) 1 calc R U P A 2
H28E H 0.674541 0.894013 0.283877 0.121 Uiso 0.305(4) 1 calc R U P A 2
H28F H 0.609413 0.768857 0.285673 0.121 Uiso 0.305(4) 1 calc R U P A 2
C29' C 0.5971(15) 0.9750(12) 0.4022(9) 0.111(4) Uiso 0.305(4) 1 d D U P A 2
H29D H 0.546273 0.979053 0.441130 0.166 Uiso 0.305(4) 1 calc R U P A 2
H29E H 0.601833 1.038527 0.376062 0.166 Uiso 0.305(4) 1 calc R U P A 2
H29F H 0.675393 0.973895 0.420224 0.166 Uiso 0.305(4) 1 calc R U P A 2
N30 N 0.3878(2) 0.69366(18) 0.19854(12) 0.0621(6) Uani 1 1 d . . . . .
C31 C 0.4614(2) 0.7827(2) 0.16891(13) 0.0548(6) Uani 1 1 d . . . . .
C32 C 0.5604(2) 0.7559(2) 0.14723(13) 0.0545(6) Uani 1 1 d . . . . .
N33 N 0.55527(16) 0.64818(16) 0.15916(11) 0.0568(5) Uani 1 1 d D . . . .
H33 H 0.6120(3) 0.6133(4) 0.1492(8) 0.066(8) Uiso 1 1 d D . . . .
B34 B 0.4449(3) 0.6042(3) 0.18656(17) 0.0592(7) Uani 1 1 d D . . . .
C35 C 0.4251(2) 0.8839(2) 0.15523(15) 0.0577(6) Uani 1 1 d . . . . .
C36 C 0.3914(3) 0.9515(2) 0.20666(17) 0.0720(8) Uani 1 1 d . . . . .
H36 H 0.389898 0.932926 0.253252 0.086 Uiso 1 1 calc R U . . .
C37 C 0.3598(3) 1.0461(3) 0.1914(2) 0.0820(9) Uani 1 1 d . . . . .
H37 H 0.336575 1.091274 0.227373 0.098 Uiso 1 1 calc R U . . .
C38 C 0.3622(3) 1.0745(3) 0.1237(2) 0.0827(10) Uani 1 1 d . . . . .
H38 H 0.340570 1.139140 0.113074 0.099 Uiso 1 1 calc R U . . .
C39 C 0.3959(3) 1.0090(3) 0.07214(18) 0.0729(8) Uani 1 1 d . . . . .
H39 H 0.398392 1.028730 0.025801 0.087 Uiso 1 1 calc R U . . .
C40 C 0.4264(2) 0.9142(2) 0.08709(15) 0.0622(7) Uani 1 1 d . . . . .
H40 H 0.448626 0.869043 0.050707 0.075 Uiso 1 1 calc R U . . .
C41 C 0.6599(2) 0.8202(2) 0.11356(14) 0.0563(6) Uani 1 1 d . . . . .
C42 C 0.6967(2) 0.9326(2) 0.12812(16) 0.0666(7) Uani 1 1 d . . . . .
H42 H 0.658657 0.969180 0.161835 0.080 Uiso 1 1 calc R U . . .
C43 C 0.7886(3) 0.9916(3) 0.0937(2) 0.0859(11) Uani 1 1 d . . . . .
H43 H 0.813303 1.068252 0.103994 0.103 Uiso 1 1 calc R U . . .
C44 C 0.8440(3) 0.9392(3) 0.0447(2) 0.0996(13) Uani 1 1 d . . . . .
H44 H 0.905826 0.980008 0.020580 0.120 Uiso 1 1 calc R U . . .
C45 C 0.8104(3) 0.8286(3) 0.0305(2) 0.0915(12) Uani 1 1 d . . . . .
H45 H 0.849445 0.792849 -0.003096 0.110 Uiso 1 1 calc R U . . .
C46 C 0.7197(2) 0.7687(3) 0.06497(16) 0.0681(8) Uani 1 1 d . . . . .
H46 H 0.697905 0.691846 0.055494 0.082 Uiso 1 1 calc R U . . .
N47 N 0.4003(3) 0.4877(3) 0.1903(4) 0.0586(14) Uani 0.757(7) 1 d D U P B 1
N47' N 0.4093(11) 0.4971(10) 0.2083(11) 0.053(5) Uiso 0.243(7) 1 d D U P B 2
C48 C 0.4855(2) 0.4251(2) 0.20289(18) 0.0677(8) Uani 1 1 d D . . . .
C49 C 0.5292(3) 0.3742(2) 0.1461(2) 0.0776(9) Uani 1 1 d . . . . .
C50 C 0.6054(3) 0.3071(3) 0.1581(3) 0.0903(12) Uani 1 1 d . . . . .
H50 H 0.634367 0.271969 0.119431 0.108 Uiso 1 1 calc R U . . .
C51 C 0.6396(3) 0.2906(3) 0.2245(3) 0.0937(13) Uani 1 1 d . . . . .
C52 C 0.5996(3) 0.3452(3) 0.2796(2) 0.0934(12) Uani 1 1 d . . . . .
H52 H 0.624589 0.336512 0.325512 0.112 Uiso 1 1 calc R U . . .
C53 C 0.5238(3) 0.4129(3) 0.2704(2) 0.0824(10) Uani 1 1 d . . . . .
C54 C 0.4986(4) 0.3897(4) 0.0725(2) 0.1014(12) Uani 1 1 d . . . . .
H54A H 0.440946 0.325222 0.051867 0.152 Uiso 1 1 calc R U . . .
H54B H 0.568994 0.400042 0.045665 0.152 Uiso 1 1 calc R U . . .
H54C H 0.465714 0.453777 0.071682 0.152 Uiso 1 1 calc R U . . .
C55 C 0.7194(4) 0.2153(4) 0.2363(3) 0.130(2) Uani 1 1 d . . . . .
H55A H 0.682789 0.160832 0.266918 0.196 Uiso 1 1 calc R U . . .
H55B H 0.793996 0.257619 0.258017 0.196 Uiso 1 1 calc R U . . .
H55C H 0.732924 0.178720 0.191640 0.196 Uiso 1 1 calc R U . . .
C56 C 0.4855(4) 0.4733(4) 0.3328(2) 0.1120(16) Uani 1 1 d . . . . .
H56A H 0.509902 0.551786 0.329106 0.168 Uiso 1 1 calc R U . . .
H56B H 0.521558 0.455652 0.375260 0.168 Uiso 1 1 calc R U . . .
H56C H 0.400371 0.451784 0.334501 0.168 Uiso 1 1 calc R U . . .
C57 C 0.2842(3) 0.4303(3) 0.1617(3) 0.0745(14) Uani 0.757(7) 1 d D U P B 1
H57A H 0.291175 0.400707 0.113326 0.089 Uiso 0.757(7) 1 calc R U P B 1
H57B H 0.234559 0.483194 0.160033 0.089 Uiso 0.757(7) 1 calc R U P B 1
C58 C 0.2250(4) 0.3397(4) 0.2014(4) 0.093(2) Uani 0.757(7) 1 d D U P B 1
H58A H 0.198805 0.369555 0.245577 0.111 Uiso 0.757(7) 1 calc R U P B 1
H58B H 0.280293 0.294980 0.212810 0.111 Uiso 0.757(7) 1 calc R U P B 1
N59 N 0.1228(3) 0.2711(3) 0.1593(3) 0.0892(15) Uani 0.757(7) 1 d D U P B 1
C60 C 0.0783(5) 0.1736(4) 0.1914(6) 0.118(3) Uani 0.757(7) 1 d D U P B 1
H60A H 0.136682 0.129837 0.190920 0.176 Uiso 0.757(7) 1 calc R U P B 1
H60B H 0.006797 0.131977 0.165755 0.176 Uiso 0.757(7) 1 calc R U P B 1
H60C H 0.060764 0.192266 0.239551 0.176 Uiso 0.757(7) 1 calc R U P B 1
C61 C 0.0337(4) 0.3299(5) 0.1469(4) 0.0895(17) Uani 0.757(7) 1 d D U P B 1
H61A H 0.065732 0.391735 0.120613 0.134 Uiso 0.757(7) 1 calc R U P B 1
H61B H 0.008037 0.356354 0.191548 0.134 Uiso 0.757(7) 1 calc R U P B 1
H61C H -0.032880 0.281280 0.120319 0.134 Uiso 0.757(7) 1 calc R U P B 1
C57' C 0.2883(8) 0.4421(7) 0.2166(6) 0.054(3) Uiso 0.243(7) 1 d D U P B 2
H57C H 0.280641 0.429704 0.266307 0.065 Uiso 0.243(7) 1 calc R U P B 2
H57D H 0.239765 0.493550 0.206641 0.065 Uiso 0.243(7) 1 calc R U P B 2
C58' C 0.2369(13) 0.3405(12) 0.1767(9) 0.073(5) Uiso 0.243(7) 1 d D U P B 2
H58C H 0.289105 0.290258 0.181360 0.088 Uiso 0.243(7) 1 calc R U P B 2
H58D H 0.231607 0.353299 0.127086 0.088 Uiso 0.243(7) 1 calc R U P B 2
N59' N 0.1179(10) 0.2868(9) 0.1982(7) 0.071(4) Uiso 0.243(7) 1 d D U P B 2
C60' C 0.0898(18) 0.1769(12) 0.1593(10) 0.088(5) Uiso 0.243(7) 1 d D U P B 2
H60D H 0.125318 0.127735 0.184404 0.132 Uiso 0.243(7) 1 calc R U P B 2
H60E H 0.120654 0.181783 0.112869 0.132 Uiso 0.243(7) 1 calc R U P B 2
H60F H 0.004926 0.148727 0.155119 0.132 Uiso 0.243(7) 1 calc R U P B 2
C61' C 0.0318(18) 0.343(2) 0.1755(12) 0.105(7) Uiso 0.243(7) 1 d D U P B 2
H61D H 0.038851 0.410483 0.205666 0.158 Uiso 0.243(7) 1 calc R U P B 2
H61E H -0.046588 0.296349 0.177974 0.158 Uiso 0.243(7) 1 calc R U P B 2
H61F H 0.044820 0.360094 0.127446 0.158 Uiso 0.243(7) 1 calc R U P B 2

loop_
_atom_site_aniso_label
_atom_site_aniso_U_11
_atom_site_aniso_U_22
_atom_site_aniso_U_33
_atom_site_aniso_U_23
_atom_site_aniso_U_13
_atom_site_aniso_U_12
Al1 0.0593(9) 0.0561(8) 0.0714(11) 0.0351(8) 0.0298(9) 0.0163(7)
N1 0.048(2) 0.056(2) 0.079(3) 0.0249(19) 0.017(2) 0.0059(15)
C1 0.055(3) 0.059(3) 0.088(5) 0.032(3) 0.024(3) 0.018(2)
C2 0.077(4) 0.062(3) 0.087(4) 0.018(3) 0.030(3) 0.022(3)
C3 0.078(3) 0.085(3) 0.063(3) 0.023(2) 0.025(3) 0.019(3)
N3 0.076(3) 0.079(3) 0.064(2) 0.0328(19) 0.023(2) 0.027(2)
C4 0.065(3) 0.064(3) 0.126(5) 0.019(3) 0.016(3) 0.022(2)
C5A 0.125(5) 0.111(5) 0.083(4) 0.006(3) 0.015(4) 0.041(4)
C6 0.049(2) 0.056(2) 0.085(3) 0.020(2) 0.017(2) 0.0146(19)
C7 0.046(2) 0.061(2) 0.088(4) 0.030(2) 0.006(2) 0.0044(17)
C8 0.050(2) 0.079(3) 0.108(4) 0.038(3) 0.010(2) 0.002(2)
C9 0.049(2) 0.080(3) 0.115(5) 0.033(3) 0.013(3) 0.003(2)
C10 0.053(2) 0.065(2) 0.116(4) 0.030(3) 0.028(3) 0.003(2)
C11 0.058(2) 0.065(2) 0.101(4) 0.030(2) 0.036(3) 0.0148(19)
C12 0.044(2) 0.073(3) 0.086(4) 0.036(3) 0.005(2) -0.0008(19)
C13 0.066(3) 0.087(4) 0.096(5) 0.022(4) 0.001(3) -0.011(3)
C14 0.054(3) 0.092(4) 0.120(6) 0.062(4) -0.005(3) -0.004(3)
C15 0.079(3) 0.085(3) 0.100(4) 0.022(3) 0.042(3) -0.002(3)
C16 0.158(8) 0.138(6) 0.175(8) 0.035(6) 0.107(7) 0.050(6)
C17 0.123(6) 0.101(4) 0.110(5) 0.047(4) 0.038(4) 0.007(4)
C18 0.102(5) 0.099(4) 0.057(3) 0.036(3) 0.012(3) 0.041(3)
C19 0.107(4) 0.110(4) 0.078(3) 0.049(3) 0.032(3) 0.037(3)
C20 0.131(5) 0.153(6) 0.075(3) 0.069(4) 0.019(3) 0.053(5)
C21 0.118(5) 0.150(6) 0.089(4) 0.065(4) 0.003(4) 0.040(5)
C22 0.094(4) 0.130(5) 0.074(3) 0.042(3) -0.006(3) 0.024(4)
C23 0.087(4) 0.094(3) 0.062(3) 0.035(2) 0.009(2) 0.021(3)
C24 0.111(5) 0.144(6) 0.107(4) 0.081(4) 0.052(4) 0.050(4)
C25 0.154(8) 0.178(8) 0.158(8) 0.073(6) 0.084(7) 0.065(7)
C26 0.130(6) 0.159(7) 0.149(7) 0.091(6) 0.063(5) 0.043(6)
C27 0.086(4) 0.104(4) 0.073(3) 0.037(3) -0.009(3) 0.013(3)
C28 0.076(4) 0.154(6) 0.078(3) 0.034(3) 0.006(3) 0.016(4)
C29 0.176(8) 0.110(5) 0.116(5) 0.052(4) 0.021(5) 0.012(5)
N30 0.0590(13) 0.0567(12) 0.0775(14) 0.0331(11) 0.0275(11) 0.0150(10)
C31 0.0521(13) 0.0556(13) 0.0596(14) 0.0239(11) 0.0159(11) 0.0101(11)
C32 0.0502(13) 0.0558(13) 0.0592(14) 0.0203(11) 0.0121(11) 0.0098(11)
N33 0.0510(11) 0.0531(11) 0.0705(13) 0.0230(10) 0.0177(10) 0.0128(9)
B34 0.0527(16) 0.0591(16) 0.0696(18) 0.0263(14) 0.0172(14) 0.0118(13)
C35 0.0471(13) 0.0568(14) 0.0724(16) 0.0286(12) 0.0179(12) 0.0088(11)
C36 0.0783(19) 0.0645(16) 0.083(2) 0.0343(15) 0.0271(16) 0.0243(14)
C37 0.085(2) 0.0696(18) 0.103(2) 0.0294(17) 0.0244(19) 0.0316(16)
C38 0.0694(19) 0.0659(17) 0.123(3) 0.0482(19) 0.0188(19) 0.0212(15)
C39 0.0575(16) 0.0764(18) 0.090(2) 0.0472(17) 0.0125(15) 0.0108(14)
C40 0.0488(14) 0.0677(16) 0.0723(16) 0.0336(13) 0.0124(12) 0.0076(12)
C41 0.0415(12) 0.0665(15) 0.0627(15) 0.0289(12) 0.0048(11) 0.0078(11)
C42 0.0497(14) 0.0711(17) 0.0791(18) 0.0329(14) 0.0049(13) 0.0049(12)
C43 0.0446(15) 0.082(2) 0.131(3) 0.053(2) 0.0030(17) -0.0005(14)
C44 0.0478(16) 0.110(3) 0.155(4) 0.078(3) 0.036(2) 0.0185(17)
C45 0.0548(17) 0.113(3) 0.123(3) 0.056(2) 0.0389(18) 0.0325(18)
C46 0.0463(14) 0.0829(19) 0.0817(19) 0.0326(15) 0.0155(13) 0.0183(13)
N47 0.051(2) 0.053(2) 0.077(4) 0.028(2) 0.021(2) 0.0119(13)
C48 0.0515(14) 0.0507(13) 0.107(2) 0.0315(14) 0.0302(15) 0.0117(11)
C49 0.0536(16) 0.0575(16) 0.119(3) 0.0137(16) 0.0177(17) 0.0030(12)
C50 0.0600(18) 0.0574(17) 0.153(4) 0.010(2) 0.032(2) 0.0088(14)
C51 0.0585(18) 0.0576(17) 0.172(4) 0.040(2) 0.037(2) 0.0142(14)
C52 0.0679(19) 0.084(2) 0.146(3) 0.065(2) 0.039(2) 0.0299(17)
C53 0.0681(18) 0.0746(18) 0.120(3) 0.0547(19) 0.0412(18) 0.0275(15)
C54 0.077(2) 0.102(3) 0.119(3) -0.009(2) 0.009(2) 0.015(2)
C55 0.084(3) 0.086(3) 0.242(6) 0.059(3) 0.045(3) 0.042(2)
C56 0.126(3) 0.143(4) 0.103(3) 0.071(3) 0.052(3) 0.078(3)
C57 0.055(2) 0.061(2) 0.109(4) 0.029(2) 0.009(2) 0.0104(17)
C58 0.057(3) 0.066(3) 0.161(6) 0.049(3) 0.010(3) 0.0119(19)
N59 0.0477(19) 0.078(2) 0.141(5) 0.027(3) 0.015(2) 0.0065(16)
C60 0.066(3) 0.079(3) 0.204(9) 0.037(4) -0.004(4) 0.002(2)
C61 0.057(3) 0.107(4) 0.109(5) 0.031(4) 0.007(3) 0.021(2)

_geom_special_details            
; 
 All esds (except the esd in the dihedral angle between two l.s. planes) 
 are estimated using the full covariance matrix.  The cell esds are taken 
 into account individually in the estimation of esds in distances, angles 
 and torsion angles; correlations between esds in cell parameters are only 
 used when they are defined by crystal symmetry.  An approximate (isotropic) 
 treatment of cell esds is used for estimating esds involving l.s. planes. 
;

loop_
_geom_bond_atom_site_label_1
_geom_bond_atom_site_label_2
_geom_bond_distance
_geom_bond_site_symmetry_2
_geom_bond_publ_flag
Al1 N1 1.876(4) . ?
Al1 N30 1.881(2) . ?
Al1 N3 1.923(6) . ?
N1 C1 1.342(6) . ?
N1 C6 1.463(5) . ?
C1 C2 1.402(10) . ?
C1 C4 1.518(7) . ?
C2 C3 1.386(8) . ?
C3 N3 1.320(6) . ?
C3 C5A 1.504(9) . ?
N3 C18 1.471(5) . ?
C6 C7 1.3900 . ?
C6 C11 1.3900 . ?
C7 C8 1.3900 . ?
C7 C12 1.546(4) . ?
C8 C9 1.3900 . ?
C9 C10 1.3900 . ?
C10 C11 1.3900 . ?
C11 C15 1.540(7) . ?
C12 C13 1.520(9) . ?
C12 C14 1.536(6) . ?
C15 C17 1.510(8) . ?
C15 C16 1.536(8) . ?
C18 C19 1.3900 . ?
C18 C23 1.3900 . ?
C19 C20 1.3900 . ?
C19 C24 1.540(7) . ?
C20 C21 1.3900 . ?
C21 C22 1.3900 . ?
C22 C23 1.3900 . ?
C23 C27 1.531(6) . ?
C24 C26 1.519(10) . ?
C24 C25 1.536(10) . ?
C27 C28 1.503(9) . ?
C27 C29 1.541(9) . ?
Al1' N30 1.853(4) . ?
Al1' N1' 1.898(8) . ?
Al1' N3' 1.932(8) . ?
N1' C1' 1.345(11) . ?
N1' C6' 1.451(8) . ?
C1' C2' 1.412(13) . ?
C1' C4' 1.512(13) . ?
C2' C3' 1.406(14) . ?
C3' N3' 1.321(11) . ?
C3' C5' 1.509(14) . ?
N3' C18' 1.478(9) . ?
C6' C7' 1.3900 . ?
C6' C11' 1.3900 . ?
C7' C8' 1.3900 . ?
C7' C12' 1.534(11) . ?
C8' C9' 1.3900 . ?
C9' C10' 1.3900 . ?
C10' C11' 1.3900 . ?
C11' C15' 1.531(10) . ?
C12' C14' 1.517(13) . ?
C12' C13' 1.521(13) . ?
C15' C17' 1.530(13) . ?
C15' C16' 1.536(12) . ?
C18' C19' 1.3900 . ?
C18' C23' 1.3900 . ?
C19' C20' 1.3900 . ?
C19' C24' 1.526(12) . ?
C20' C21' 1.3900 . ?
C21' C22' 1.3900 . ?
C22' C23' 1.3900 . ?
C23' C27' 1.552(12) . ?
C24' C26' 1.512(16) . ?
C24' C25' 1.536(15) . ?
C27' C28' 1.496(14) . ?
C27' C29' 1.535(14) . ?
N30 C31 1.430(3) . ?
N30 B34 1.453(4) . ?
C31 C32 1.357(4) . ?
C31 C35 1.486(4) . ?
C32 N33 1.394(3) . ?
C32 C41 1.469(3) . ?
N33 B34 1.428(3) . ?
B34 N47' 1.430(13) . ?
B34 N47 1.460(5) . ?
C35 C36 1.385(4) . ?
C35 C40 1.403(4) . ?
C36 C37 1.388(4) . ?
C37 C38 1.387(5) . ?
C38 C39 1.370(5) . ?
C39 C40 1.384(4) . ?
C41 C42 1.394(4) . ?
C41 C46 1.397(4) . ?
C42 C43 1.388(4) . ?
C43 C44 1.377(6) . ?
C44 C45 1.369(6) . ?
C45 C46 1.384(4) . ?
N47 C48 1.445(5) . ?
N47 C57 1.462(7) . ?
N47' C48 1.423(14) . ?
N47' C57' 1.456(13) . ?
C48 C49 1.396(5) . ?
C48 C53 1.401(5) . ?
C49 C50 1.401(5) . ?
C49 C54 1.499(6) . ?
C50 C51 1.383(6) . ?
C51 C52 1.374(6) . ?
C51 C55 1.514(5) . ?
C52 C53 1.394(4) . ?
C53 C56 1.510(6) . ?
C57 C58 1.486(6) . ?
C58 N59 1.487(7) . ?
N59 C60 1.429(7) . ?
N59 C61 1.447(6) . ?
C57' C58' 1.437(9) . ?
C58' N59' 1.498(14) . ?
N59' C61' 1.448(13) . ?
N59' C60' 1.487(13) . ?

loop_
_geom_angle_atom_site_label_1
_geom_angle_atom_site_label_2
_geom_angle_atom_site_label_3
_geom_angle
_geom_angle_site_symmetry_1
_geom_angle_site_symmetry_3
_geom_angle_publ_flag
N1 Al1 N30 115.04(18) . . ?
N1 Al1 N3 96.5(2) . . ?
N30 Al1 N3 119.05(17) . . ?
C1 N1 C6 117.6(4) . . ?
C1 N1 Al1 124.1(5) . . ?
C6 N1 Al1 118.0(3) . . ?
N1 C1 C2 122.2(5) . . ?
N1 C1 C4 119.6(7) . . ?
C2 C1 C4 118.2(5) . . ?
C3 C2 C1 128.2(5) . . ?
N3 C3 C2 123.1(6) . . ?
N3 C3 C5A 122.4(6) . . ?
C2 C3 C5A 114.5(5) . . ?
C3 N3 C18 118.4(5) . . ?
C3 N3 Al1 123.5(4) . . ?
C18 N3 Al1 117.6(3) . . ?
C7 C6 C11 120.0 . . ?
C7 C6 N1 121.2(2) . . ?
C11 C6 N1 118.6(2) . . ?
C8 C7 C6 120.0 . . ?
C8 C7 C12 117.9(3) . . ?
C6 C7 C12 122.0(3) . . ?
C7 C8 C9 120.0 . . ?
C8 C9 C10 120.0 . . ?
C9 C10 C11 120.0 . . ?
C10 C11 C6 120.0 . . ?
C10 C11 C15 117.3(3) . . ?
C6 C11 C15 122.5(3) . . ?
C13 C12 C14 109.7(6) . . ?
C13 C12 C7 112.1(4) . . ?
C14 C12 C7 112.1(4) . . ?
C17 C15 C16 110.7(5) . . ?
C17 C15 C11 111.6(5) . . ?
C16 C15 C11 111.7(6) . . ?
C19 C18 C23 120.0 . . ?
C19 C18 N3 118.6(2) . . ?
C23 C18 N3 121.3(2) . . ?
C20 C19 C18 120.0 . . ?
C20 C19 C24 117.0(3) . . ?
C18 C19 C24 122.9(3) . . ?
C21 C20 C19 120.0 . . ?
C20 C21 C22 120.0 . . ?
C23 C22 C21 120.0 . . ?
C22 C23 C18 120.0 . . ?
C22 C23 C27 117.7(3) . . ?
C18 C23 C27 122.3(3) . . ?
C26 C24 C25 109.3(5) . . ?
C26 C24 C19 113.8(5) . . ?
C25 C24 C19 110.4(7) . . ?
C28 C27 C23 112.8(5) . . ?
C28 C27 C29 110.8(6) . . ?
C23 C27 C29 109.8(6) . . ?
N30 Al1' N1' 122.3(3) . . ?
N30 Al1' N3' 108.9(3) . . ?
N1' Al1' N3' 94.6(4) . . ?
C1' N1' C6' 117.4(7) . . ?
C1' N1' Al1' 125.8(7) . . ?
C6' N1' Al1' 116.5(5) . . ?
N1' C1' C2' 121.1(10) . . ?
N1' C1' C4' 118.8(9) . . ?
C2' C1' C4' 120.0(10) . . ?
C3' C2' C1' 126.8(12) . . ?
N3' C3' C2' 124.1(10) . . ?
N3' C3' C5' 120.3(10) . . ?
C2' C3' C5' 115.6(10) . . ?
C3' N3' C18' 119.3(8) . . ?
C3' N3' Al1' 124.0(7) . . ?
C18' N3' Al1' 116.5(6) . . ?
C7' C6' C11' 120.0 . . ?
C7' C6' N1' 121.7(4) . . ?
C11' C6' N1' 118.3(4) . . ?
C6' C7' C8' 120.0 . . ?
C6' C7' C12' 122.0(5) . . ?
C8' C7' C12' 118.0(5) . . ?
C7' C8' C9' 120.0 . . ?
C10' C9' C8' 120.0 . . ?
C9' C10' C11' 120.0 . . ?
C10' C11' C6' 120.0 . . ?
C10' C11' C15' 117.4(5) . . ?
C6' C11' C15' 122.5(5) . . ?
C14' C12' C13' 108.9(10) . . ?
C14' C12' C7' 110.7(10) . . ?
C13' C12' C7' 109.1(9) . . ?
C17' C15' C11' 112.0(8) . . ?
C17' C15' C16' 109.6(9) . . ?
C11' C15' C16' 111.8(8) . . ?
C19' C18' C23' 120.0 . . ?
C19' C18' N3' 119.4(6) . . ?
C23' C18' N3' 120.5(6) . . ?
C18' C19' C20' 120.0 . . ?
C18' C19' C24' 122.6(6) . . ?
C20' C19' C24' 117.4(6) . . ?
C21' C20' C19' 120.0 . . ?
C20' C21' C22' 120.0 . . ?
C21' C22' C23' 120.0 . . ?
C22' C23' C18' 120.0 . . ?
C22' C23' C27' 115.9(7) . . ?
C18' C23' C27' 124.0(7) . . ?
C26' C24' C19' 112.8(10) . . ?
C26' C24' C25' 109.9(12) . . ?
C19' C24' C25' 111.8(11) . . ?
C28' C27' C29' 110.3(12) . . ?
C28' C27' C23' 108.8(10) . . ?
C29' C27' C23' 112.6(11) . . ?
C31 N30 B34 104.83(19) . . ?
C31 N30 Al1' 135.7(2) . . ?
B34 N30 Al1' 119.28(19) . . ?
C31 N30 Al1 128.76(19) . . ?
B34 N30 Al1 120.30(16) . . ?
C32 C31 N30 110.6(2) . . ?
C32 C31 C35 125.3(2) . . ?
N30 C31 C35 123.6(2) . . ?
C31 C32 N33 108.9(2) . . ?
C31 C32 C41 130.0(2) . . ?
N33 C32 C41 121.0(2) . . ?
C32 N33 B34 108.3(2) . . ?
N33 B34 N47' 124.8(6) . . ?
N33 B34 N30 106.8(2) . . ?
N47' B34 N30 127.6(7) . . ?
N33 B34 N47 122.4(3) . . ?
N30 B34 N47 130.4(3) . . ?
C36 C35 C40 117.7(2) . . ?
C36 C35 C31 123.4(2) . . ?
C40 C35 C31 118.9(2) . . ?
C35 C36 C37 121.2(3) . . ?
C38 C37 C36 120.0(3) . . ?
C39 C38 C37 119.7(3) . . ?
C38 C39 C40 120.5(3) . . ?
C39 C40 C35 120.9(3) . . ?
C42 C41 C46 118.3(2) . . ?
C42 C41 C32 121.8(3) . . ?
C46 C41 C32 119.9(3) . . ?
C43 C42 C41 120.5(3) . . ?
C44 C43 C42 120.0(3) . . ?
C45 C44 C43 120.3(3) . . ?
C44 C45 C46 120.2(3) . . ?
C45 C46 C41 120.7(3) . . ?
C48 N47 B34 116.8(3) . . ?
C48 N47 C57 118.5(4) . . ?
B34 N47 C57 121.9(4) . . ?
C48 N47' B34 120.3(10) . . ?
C48 N47' C57' 113.3(9) . . ?
B34 N47' C57' 123.9(10) . . ?
C49 C48 C53 119.4(3) . . ?
C49 C48 N47' 132.7(9) . . ?
C53 C48 N47' 107.8(9) . . ?
C49 C48 N47 118.9(4) . . ?
C53 C48 N47 121.7(4) . . ?
C48 C49 C50 119.1(4) . . ?
C48 C49 C54 122.4(3) . . ?
C50 C49 C54 118.5(3) . . ?
C51 C50 C49 121.9(4) . . ?
C52 C51 C50 118.0(3) . . ?
C52 C51 C55 120.9(5) . . ?
C50 C51 C55 121.1(4) . . ?
C51 C52 C53 122.2(4) . . ?
C52 C53 C48 119.2(3) . . ?
C52 C53 C56 119.8(4) . . ?
C48 C53 C56 120.9(3) . . ?
N47 C57 C58 114.4(4) . . ?
C57 C58 N59 109.6(6) . . ?
C60 N59 C61 112.1(4) . . ?
C60 N59 C58 109.9(6) . . ?
C61 N59 C58 112.1(5) . . ?
C58' C57' N47' 120.4(11) . . ?
C57' C58' N59' 113.9(11) . . ?
C61' N59' C60' 107.1(12) . . ?
C61' N59' C58' 110.8(12) . . ?
C60' N59' C58' 105.0(10) . . ?

_refine_diff_density_max         0.294
_refine_diff_density_min         -0.331
_refine_diff_density_rms         0.036

_shelx_res_file                  
; 
TITL MRC2385 in P-1 
    MRC2385.res 
    created by SHELXL-2019/3 at 09:54:49 on 27-Sep-2023 
REM P-1 (#2 in standard setting) 
REM AlH-BH-PhCN-01 
CELL 1.54184  11.788704  12.694281  19.328179  94.9124  91.6257 103.3852 
ZERR    2.00   0.000492   0.000586   0.001064   0.0041   0.0039   0.0038 
LATT 1 
SFAC C H Al B N O 
UNIT 118 163 2 2 12 1.5 
TEMP -100 
  
L.S. 6 0 32 
FMAP 2 
PLAN 10 
  
ACTA 
  
ABIN 
  
REM 'C56 H74 Al B N6, 0.75(C4 H10 O)' 
REM C56 H74 Al B N6, C3 H7.5 O0.75 
REM C59 H81.5 Al B N6 O0.75 
  
REM SQUEEZE suggested 56 e/cell = 28 e/asu 
  
REM The solvents used were diethylether (C4H10O, 42e) and pentane (C5H12, 42e) 
REM Before the use of SQUEEZE the solvent was unclear, and so diethylether 
REM was chosen as the most recently used solvent. 
REM 0.75(C4H10O) = 31.5e, so this was used as the solvent present 
  
REM So, the atom list is low by 0.75(C4 H10 O) = C3 H7.5 O0.75, and the UNIT 
REM is low by C6 H15 O1.5, i.e. C112 H148 Al2 B2 N12 O0 
  
REM SQUEEZE suggested 32 variables 
  
SIMU 0.02 0.02 1 Al1 > C29' 
  
SADI N47  C57  N47' C57' 
SADI N47  C48  N47' C48 
SADI N47  B34  N47' B34 
DFIX 1.45 0.01 C57  C58  C57' C58' 
SADI C58  N59  C58' N59' 
SADI N59  C60  N59  C61  N59' C60' N59' C61' 
SADI N47  C58  N47' C58' 
SADI C57  N59  C57' N59' 
SADI C58  C60  C58  C61  C58' C60' C58' C61' 
SADI C60  C61  C60' C61' 
SIMU 0.02 0.02 1.2 N47 N47' C57 > C61' 
ISOR 0.02 C58 C60 
  
DFIX 0.9000 0.0001 N33 H33 
  
RTAB Al-H AL1  H1 
RTAB Al-H AL1' H1' 
  
REM SAME 0.02 0.04 Al1 > C29 
  
REM No hydrogen bonds found for HTAB generation 
  
WGHT    0.095100    0.321100 
FVAR       3.34375   0.69491   0.75714 
PART   1 
AL1   3    0.288115    0.696919    0.272608    21.00000    0.05933    0.05609 = 
         0.07138    0.03514    0.02980    0.01634 
H1    2    0.246515    0.578998    0.297108    21.00000    0.06508 
N1    5    0.154127    0.747021    0.252682    21.00000    0.04817    0.05564 = 
         0.07928    0.02495    0.01735    0.00591 
C1    1    0.135474    0.841831    0.280329    21.00000    0.05519    0.05940 = 
         0.08846    0.03160    0.02442    0.01775 
C2    1    0.207409    0.905540    0.334741    21.00000    0.07679    0.06157 = 
         0.08672    0.01777    0.03000    0.02218 
AFIX  43 
H2A   2    0.191989    0.974606    0.347599    21.00000   -1.20000 
AFIX   0 
C3    1    0.298187    0.880539    0.372163    21.00000    0.07823    0.08550 = 
         0.06315    0.02284    0.02520    0.01921 
N3    5    0.342159    0.796204    0.353925    21.00000    0.07641    0.07924 = 
         0.06377    0.03278    0.02344    0.02687 
C4    1    0.032656    0.881979    0.252993    21.00000    0.06466    0.06356 = 
         0.12590    0.01918    0.01598    0.02191 
AFIX 137 
H4A   2    0.048478    0.906579    0.206780    21.00000   -1.50000 
H4B   2    0.020913    0.942618    0.284689    21.00000   -1.50000 
H4C   2   -0.037807    0.822662    0.249860    21.00000   -1.50000 
AFIX   0 
C5A   1    0.342684    0.957280    0.435887    21.00000    0.12487    0.11129 = 
         0.08285    0.00553    0.01501    0.04074 
AFIX 137 
H5A   2    0.398776    1.021319    0.422614    21.00000   -1.50000 
H5B   2    0.381124    0.920485    0.468787    21.00000   -1.50000 
H5C   2    0.277143    0.980034    0.457779    21.00000   -1.50000 
AFIX  66 
C6    1    0.058377    0.673141    0.210697    21.00000    0.04918    0.05603 = 
         0.08476    0.02006    0.01674    0.01463 
C7    1    0.052174    0.671075    0.138653    21.00000    0.04574    0.06108 = 
         0.08750    0.03029    0.00643    0.00437 
C8    1   -0.044243    0.606085    0.100433    21.00000    0.05049    0.07937 = 
         0.10783    0.03784    0.01024    0.00213 
AFIX  43 
H8A   2   -0.048482    0.604674    0.051195    21.00000   -1.20000 
AFIX  65 
C9    1   -0.134459    0.543161    0.134257    21.00000    0.04883    0.07978 = 
         0.11493    0.03257    0.01275    0.00271 
AFIX  43 
H9A   2   -0.200356    0.498744    0.108135    21.00000   -1.20000 
AFIX  65 
C10   1   -0.128258    0.545226    0.206300    21.00000    0.05338    0.06516 = 
         0.11587    0.02958    0.02802    0.00323 
AFIX  43 
H10A  2   -0.189917    0.502220    0.229417    21.00000   -1.20000 
AFIX  65 
C11   1   -0.031841    0.610215    0.244521    21.00000    0.05828    0.06499 = 
         0.10116    0.02976    0.03587    0.01481 
AFIX   0 
C12   1    0.151589    0.737119    0.098377    21.00000    0.04401    0.07349 = 
         0.08601    0.03585    0.00494   -0.00083 
AFIX  13 
H12A  2    0.213293    0.778921    0.133368    21.00000   -1.20000 
AFIX   0 
C13   1    0.207447    0.664185    0.050748    21.00000    0.06566    0.08711 = 
         0.09566    0.02212    0.00126   -0.01101 
AFIX 137 
H13A  2    0.236999    0.613856    0.078142    21.00000   -1.50000 
H13B  2    0.272197    0.708968    0.027985    21.00000   -1.50000 
H13C  2    0.149168    0.622693    0.015401    21.00000   -1.50000 
AFIX   0 
C14   1    0.110146    0.819680    0.056335    21.00000    0.05430    0.09178 = 
         0.11983    0.06164   -0.00503   -0.00432 
AFIX 137 
H14A  2    0.055071    0.780856    0.018577    21.00000   -1.50000 
H14B  2    0.177456    0.866208    0.036735    21.00000   -1.50000 
H14C  2    0.071460    0.864668    0.086862    21.00000   -1.50000 
AFIX   0 
C15   1   -0.025764    0.601681    0.323473    21.00000    0.07882    0.08549 = 
         0.09955    0.02186    0.04244   -0.00214 
AFIX  13 
H15A  2    0.052264    0.645825    0.342300    21.00000   -1.20000 
AFIX   0 
C16   1   -0.119233    0.649180    0.360202    21.00000    0.15804    0.13842 = 
         0.17540    0.03498    0.10750    0.05008 
AFIX 137 
H16A  2   -0.196952    0.607664    0.342655    21.00000   -1.50000 
H16B  2   -0.109366    0.725413    0.350978    21.00000   -1.50000 
H16C  2   -0.111001    0.644763    0.410399    21.00000   -1.50000 
AFIX   0 
C17   1   -0.034653    0.485918    0.339825    21.00000    0.12252    0.10056 = 
         0.11020    0.04679    0.03759    0.00721 
AFIX 137 
H17A  2   -0.031041    0.483283    0.390348    21.00000   -1.50000 
H17B  2    0.030191    0.459540    0.319731    21.00000   -1.50000 
H17C  2   -0.108876    0.439806    0.320010    21.00000   -1.50000 
AFIX  66 
C18   1    0.426023    0.768062    0.402713    21.00000    0.10185    0.09900 = 
         0.05746    0.03648    0.01215    0.04051 
C19   1    0.383395    0.705050    0.455874    21.00000    0.10679    0.10952 = 
         0.07801    0.04883    0.03205    0.03668 
C20   1    0.460473    0.678312    0.503361    21.00000    0.13069    0.15258 = 
         0.07512    0.06939    0.01923    0.05257 
AFIX  43 
H20A  2    0.431338    0.635246    0.539694    21.00000   -1.20000 
AFIX  65 
C21   1    0.580180    0.714587    0.497687    21.00000    0.11793    0.14986 = 
         0.08939    0.06454    0.00302    0.03953 
AFIX  43 
H21A  2    0.632859    0.696313    0.530142    21.00000   -1.20000 
AFIX  65 
C22   1    0.622809    0.777600    0.444527    21.00000    0.09430    0.12953 = 
         0.07385    0.04240   -0.00598    0.02408 
AFIX  43 
H22A  2    0.704624    0.802393    0.440649    21.00000   -1.20000 
AFIX  65 
C23   1    0.545732    0.804338    0.397040    21.00000    0.08726    0.09441 = 
         0.06244    0.03489    0.00869    0.02123 
AFIX   0 
C24   1    0.252338    0.656474    0.462880    21.00000    0.11059    0.14358 = 
         0.10741    0.08097    0.05213    0.05045 
AFIX  13 
H24A  2    0.209279    0.674435    0.421859    21.00000   -1.20000 
AFIX   0 
C25   1    0.209499    0.708940    0.528625    21.00000    0.15430    0.17792 = 
         0.15828    0.07299    0.08420    0.06460 
AFIX 137 
H25A  2    0.238549    0.681312    0.569762    21.00000   -1.50000 
H25B  2    0.123951    0.690890    0.526737    21.00000   -1.50000 
H25C  2    0.238673    0.788083    0.531310    21.00000   -1.50000 
AFIX   0 
C26   1    0.221048    0.533673    0.463891    21.00000    0.13041    0.15943 = 
         0.14884    0.09141    0.06315    0.04320 
AFIX 137 
H26A  2    0.240260    0.499624    0.419710    21.00000   -1.50000 
H26B  2    0.137288    0.508737    0.470429    21.00000   -1.50000 
H26C  2    0.265404    0.513407    0.502186    21.00000   -1.50000 
AFIX   0 
C27   1    0.597698    0.871249    0.338414    21.00000    0.08596    0.10413 = 
         0.07298    0.03716   -0.00942    0.01290 
AFIX  13 
H27A  2    0.535257    0.862231    0.300795    21.00000   -1.20000 
AFIX   0 
C28   1    0.698852    0.834073    0.307322    21.00000    0.07571    0.15361 = 
         0.07824    0.03408    0.00622    0.01571 
AFIX 137 
H28A  2    0.761771    0.842706    0.343090    21.00000   -1.50000 
H28B  2    0.727260    0.877925    0.269281    21.00000   -1.50000 
H28C  2    0.673489    0.757344    0.289319    21.00000   -1.50000 
AFIX   0 
C29   1    0.633707    0.992738    0.365178    21.00000    0.17552    0.10967 = 
         0.11582    0.05238    0.02069    0.01208 
AFIX 137 
H29A  2    0.564518    1.017609    0.379664    21.00000   -1.50000 
H29B  2    0.669553    1.034911    0.327983    21.00000   -1.50000 
H29C  2    0.689952    1.002966    0.404909    21.00000   -1.50000 
AFIX   0 
PART   2 
SAME 0.02 0.04 Al1 > C29 
AL1'  3    0.254603    0.674287    0.249215   -21.00000    0.04888 
H1'   2    0.203011    0.551783    0.266115   -21.00000    0.04911 
N1'   5    0.125064    0.730887    0.224564   -21.00000    0.03927 
C1'   1    0.104364    0.825642    0.251282   -21.00000    0.05043 
C2'   1    0.165021    0.881901    0.312519   -21.00000    0.06148 
AFIX  43 
H2B   2    0.150616    0.951039    0.326418   -21.00000   -1.20000 
AFIX   0 
C3'   1    0.244543    0.846223    0.355073   -21.00000    0.05824 
N3'   5    0.290519    0.763001    0.336939   -21.00000    0.05498 
C4'   1    0.009390    0.868247    0.216933   -21.00000    0.06487 
AFIX 137 
H4D   2    0.043221    0.916798    0.182250   -21.00000   -1.50000 
H4E   2   -0.026514    0.908442    0.252178   -21.00000   -1.50000 
H4F   2   -0.050089    0.807114    0.194108   -21.00000   -1.50000 
AFIX   0 
C5'   1    0.275400    0.909137    0.425563   -21.00000    0.08918 
AFIX 137 
H5D   2    0.276649    0.985908    0.421870   -21.00000   -1.50000 
H5E   2    0.352546    0.902683    0.442266   -21.00000   -1.50000 
H5F   2    0.217043    0.879676    0.458330   -21.00000   -1.50000 
AFIX  66 
C6'   1    0.034636    0.659829    0.178567   -21.00000    0.03771 
C7'   1    0.042931    0.652190    0.106801   -21.00000    0.04125 
C8'   1   -0.047378    0.586038    0.064287   -21.00000    0.05633 
AFIX  43 
H8B   2   -0.041708    0.580817    0.015239   -21.00000   -1.20000 
AFIX  65 
C9'   1   -0.145984    0.527525    0.093540   -21.00000    0.05654 
AFIX  43 
H9B   2   -0.207706    0.482313    0.064483   -21.00000   -1.20000 
AFIX  65 
C10'  1   -0.154280    0.535163    0.165306   -21.00000    0.04696 
AFIX  43 
H10B  2   -0.221673    0.495172    0.185298   -21.00000   -1.20000 
AFIX  65 
C11'  1   -0.063971    0.601315    0.207820   -21.00000    0.04987 
AFIX   0 
C12'  1    0.148897    0.716628    0.071921   -21.00000    0.05242 
AFIX  13 
H12B  2    0.208970    0.756375    0.108458   -21.00000   -1.20000 
AFIX   0 
C13'  1    0.200334    0.638006    0.025884   -21.00000    0.06374 
AFIX 137 
H13D  2    0.210523    0.577884    0.052169   -21.00000   -1.50000 
H13E  2    0.276208    0.676267    0.010690   -21.00000   -1.50000 
H13F  2    0.147405    0.609217   -0.014864   -21.00000   -1.50000 
AFIX   0 
C14'  1    0.113398    0.797611    0.027445   -21.00000    0.07760 
AFIX 137 
H14D  2    0.069504    0.758724   -0.014580   -21.00000   -1.50000 
H14E  2    0.183408    0.848868    0.014320   -21.00000   -1.50000 
H14F  2    0.064346    0.837561    0.053859   -21.00000   -1.50000 
AFIX   0 
C15'  1   -0.075251    0.600888    0.286534   -21.00000    0.05949 
AFIX  13 
H15B  2   -0.002687    0.649668    0.309615   -21.00000   -1.20000 
AFIX   0 
C16'  1   -0.179369    0.645585    0.310902   -21.00000    0.08714 
AFIX 137 
H16D  2   -0.166188    0.722364    0.302346   -21.00000   -1.50000 
H16E  2   -0.187502    0.638768    0.360744   -21.00000   -1.50000 
H16F  2   -0.250841    0.604136    0.285162   -21.00000   -1.50000 
AFIX   0 
C17'  1   -0.085539    0.487397    0.310509   -21.00000    0.07897 
AFIX 137 
H17D  2   -0.162533    0.441241    0.295577   -21.00000   -1.50000 
H17E  2   -0.075930    0.492945    0.361320   -21.00000   -1.50000 
H17F  2   -0.024742    0.455322    0.289986   -21.00000   -1.50000 
AFIX  66 
C18'  1    0.366236    0.727742    0.388064   -21.00000    0.06965 
C19'  1    0.318388    0.643125    0.427352   -21.00000    0.07425 
C20'  1    0.389645    0.605453    0.473089   -21.00000    0.10033 
AFIX  43 
H20B  2    0.356942    0.547621    0.499941   -21.00000   -1.20000 
AFIX  65 
C21'  1    0.508750    0.652398    0.479539   -21.00000    0.09896 
AFIX  43 
H21B  2    0.557450    0.626650    0.510799   -21.00000   -1.20000 
AFIX  65 
C22'  1    0.556599    0.737015    0.440252   -21.00000    0.09809 
AFIX  43 
H22B  2    0.638002    0.769099    0.444660   -21.00000   -1.20000 
AFIX  65 
C23'  1    0.485344    0.774688    0.394514   -21.00000    0.08196 
AFIX   0 
C24'  1    0.187784    0.591145    0.424861   -21.00000    0.08028 
AFIX  13 
H24B  2    0.154120    0.603946    0.379122   -21.00000   -1.20000 
AFIX   0 
C25'  1    0.125708    0.644237    0.482055   -21.00000    0.12939 
AFIX 137 
H25D  2    0.042111    0.629535    0.469249   -21.00000   -1.50000 
H25E  2    0.158542    0.722973    0.487338   -21.00000   -1.50000 
H25F  2    0.136858    0.614084    0.526074   -21.00000   -1.50000 
AFIX   0 
C26'  1    0.161613    0.469537    0.428814   -21.00000    0.11394 
AFIX 137 
H26D  2    0.186934    0.454282    0.474875   -21.00000   -1.50000 
H26E  2    0.203466    0.436478    0.393147   -21.00000   -1.50000 
H26F  2    0.077473    0.439014    0.420982   -21.00000   -1.50000 
AFIX   0 
C27'  1    0.546930    0.870856    0.354191   -21.00000    0.07780 
AFIX  13 
H27B  2    0.488396    0.886319    0.320415   -21.00000   -1.20000 
AFIX   0 
C28'  1    0.641701    0.837588    0.314106   -21.00000    0.08060 
AFIX 137 
H28D  2    0.703227    0.828105    0.346509   -21.00000   -1.50000 
H28E  2    0.674541    0.894013    0.283877   -21.00000   -1.50000 
H28F  2    0.609413    0.768857    0.285673   -21.00000   -1.50000 
AFIX   0 
C29'  1    0.597148    0.975000    0.402247   -21.00000    0.11060 
AFIX 137 
H29D  2    0.546273    0.979053    0.441130   -21.00000   -1.50000 
H29E  2    0.601833    1.038527    0.376062   -21.00000   -1.50000 
H29F  2    0.675393    0.973895    0.420224   -21.00000   -1.50000 
AFIX   0 
PART   0 
N30   5    0.387799    0.693661    0.198541    11.00000    0.05897    0.05674 = 
         0.07754    0.03313    0.02751    0.01495 
C31   1    0.461369    0.782723    0.168907    11.00000    0.05213    0.05555 = 
         0.05962    0.02389    0.01590    0.01008 
C32   1    0.560380    0.755898    0.147227    11.00000    0.05021    0.05583 = 
         0.05921    0.02029    0.01215    0.00979 
N33   5    0.555274    0.648184    0.159155    11.00000    0.05098    0.05315 = 
         0.07052    0.02300    0.01765    0.01279 
H33   2    0.612043    0.613341    0.149248    11.00000    0.06569 
B34   4    0.444892    0.604248    0.186565    11.00000    0.05271    0.05908 = 
         0.06957    0.02627    0.01717    0.01179 
C35   1    0.425096    0.883862    0.155235    11.00000    0.04710    0.05683 = 
         0.07240    0.02861    0.01790    0.00881 
C36   1    0.391412    0.951548    0.206663    11.00000    0.07830    0.06455 = 
         0.08304    0.03427    0.02714    0.02435 
AFIX  43 
H36   2    0.389898    0.932926    0.253252    11.00000   -1.20000 
AFIX   0 
C37   1    0.359823    1.046076    0.191420    11.00000    0.08490    0.06957 = 
         0.10307    0.02942    0.02445    0.03157 
AFIX  43 
H37   2    0.336575    1.091274    0.227373    11.00000   -1.20000 
AFIX   0 
C38   1    0.362212    1.074528    0.123675    11.00000    0.06937    0.06588 = 
         0.12326    0.04823    0.01878    0.02119 
AFIX  43 
H38   2    0.340570    1.139140    0.113074    11.00000   -1.20000 
AFIX   0 
C39   1    0.395936    1.008978    0.072140    11.00000    0.05752    0.07641 = 
         0.08971    0.04716    0.01253    0.01075 
AFIX  43 
H39   2    0.398392    1.028730    0.025801    11.00000   -1.20000 
AFIX   0 
C40   1    0.426447    0.914209    0.087094    11.00000    0.04877    0.06774 = 
         0.07232    0.03363    0.01237    0.00763 
AFIX  43 
H40   2    0.448626    0.869043    0.050707    11.00000   -1.20000 
AFIX   0 
C41   1    0.659899    0.820182    0.113555    11.00000    0.04148    0.06654 = 
         0.06267    0.02890    0.00478    0.00775 
C42   1    0.696723    0.932640    0.128116    11.00000    0.04970    0.07106 = 
         0.07909    0.03287    0.00485    0.00491 
AFIX  43 
H42   2    0.658657    0.969180    0.161835    11.00000   -1.20000 
AFIX   0 
C43   1    0.788619    0.991645    0.093705    11.00000    0.04459    0.08174 = 
         0.13139    0.05326    0.00303   -0.00047 
AFIX  43 
H43   2    0.813303    1.068252    0.103994    11.00000   -1.20000 
AFIX   0 
C44   1    0.843987    0.939218    0.044687    11.00000    0.04780    0.10957 = 
         0.15496    0.07763    0.03634    0.01854 
AFIX  43 
H44   2    0.905826    0.980008    0.020580    11.00000   -1.20000 
AFIX   0 
C45   1    0.810404    0.828599    0.030495    11.00000    0.05485    0.11279 = 
         0.12302    0.05584    0.03891    0.03251 
AFIX  43 
H45   2    0.849445    0.792849   -0.003096    11.00000   -1.20000 
AFIX   0 
C46   1    0.719705    0.768720    0.064970    11.00000    0.04626    0.08292 = 
         0.08170    0.03263    0.01546    0.01833 
AFIX  43 
H46   2    0.697905    0.691846    0.055494    11.00000   -1.20000 
AFIX   0 
PART   1 
N47   5    0.400299    0.487668    0.190347    31.00000    0.05093    0.05258 = 
         0.07709    0.02834    0.02079    0.01186 
PART   2 
N47'  5    0.409305    0.497111    0.208252   -31.00000    0.05331 
PART   0 
C48   1    0.485505    0.425063    0.202885    11.00000    0.05146    0.05065 = 
         0.10671    0.03154    0.03017    0.01169 
C49   1    0.529184    0.374247    0.146109    11.00000    0.05359    0.05754 = 
         0.11856    0.01371    0.01766    0.00301 
C50   1    0.605360    0.307145    0.158083    11.00000    0.05996    0.05735 = 
         0.15279    0.01040    0.03246    0.00876 
AFIX  43 
H50   2    0.634367    0.271969    0.119431    11.00000   -1.20000 
AFIX   0 
C51   1    0.639569    0.290611    0.224521    11.00000    0.05855    0.05761 = 
         0.17231    0.04007    0.03668    0.01421 
C52   1    0.599648    0.345189    0.279614    11.00000    0.06788    0.08387 = 
         0.14617    0.06538    0.03929    0.02990 
AFIX  43 
H52   2    0.624589    0.336512    0.325512    11.00000   -1.20000 
AFIX   0 
C53   1    0.523759    0.412867    0.270376    11.00000    0.06814    0.07459 = 
         0.11992    0.05467    0.04118    0.02746 
C54   1    0.498560    0.389655    0.072458    11.00000    0.07718    0.10187 = 
         0.11907   -0.00907    0.00860    0.01539 
AFIX 137 
H54A  2    0.440946    0.325222    0.051867    11.00000   -1.50000 
H54B  2    0.568994    0.400042    0.045665    11.00000   -1.50000 
H54C  2    0.465714    0.453777    0.071682    11.00000   -1.50000 
AFIX   0 
C55   1    0.719354    0.215306    0.236313    11.00000    0.08395    0.08603 = 
         0.24180    0.05870    0.04472    0.04151 
AFIX 137 
H55A  2    0.682789    0.160832    0.266918    11.00000   -1.50000 
H55B  2    0.793996    0.257619    0.258017    11.00000   -1.50000 
H55C  2    0.732924    0.178720    0.191640    11.00000   -1.50000 
AFIX   0 
C56   1    0.485545    0.473326    0.332785    11.00000    0.12552    0.14336 = 
         0.10301    0.07055    0.05229    0.07786 
AFIX 137 
H56A  2    0.509902    0.551786    0.329106    11.00000   -1.50000 
H56B  2    0.521558    0.455652    0.375260    11.00000   -1.50000 
H56C  2    0.400371    0.451784    0.334501    11.00000   -1.50000 
AFIX   0 
PART   1 
C57   1    0.284227    0.430265    0.161698    31.00000    0.05549    0.06136 = 
         0.10894    0.02851    0.00866    0.01038 
AFIX  23 
H57A  2    0.291175    0.400707    0.113326    31.00000   -1.20000 
H57B  2    0.234559    0.483194    0.160033    31.00000   -1.20000 
AFIX   0 
C58   1    0.225005    0.339714    0.201450    31.00000    0.05670    0.06554 = 
         0.16127    0.04857    0.01007    0.01193 
AFIX  23 
H58A  2    0.198805    0.369555    0.245577    31.00000   -1.20000 
H58B  2    0.280293    0.294980    0.212810    31.00000   -1.20000 
AFIX   0 
N59   5    0.122811    0.271121    0.159287    31.00000    0.04766    0.07807 = 
         0.14118    0.02655    0.01497    0.00646 
C60   1    0.078266    0.173647    0.191399    31.00000    0.06635    0.07866 = 
         0.20424    0.03683   -0.00366    0.00242 
AFIX 137 
H60A  2    0.136682    0.129837    0.190920    31.00000   -1.50000 
H60B  2    0.006797    0.131977    0.165755    31.00000   -1.50000 
H60C  2    0.060764    0.192266    0.239551    31.00000   -1.50000 
AFIX   0 
C61   1    0.033736    0.329864    0.146946    31.00000    0.05723    0.10720 = 
         0.10906    0.03102    0.00741    0.02140 
AFIX 137 
H61A  2    0.065732    0.391735    0.120613    31.00000   -1.50000 
H61B  2    0.008037    0.356354    0.191548    31.00000   -1.50000 
H61C  2   -0.032880    0.281280    0.120319    31.00000   -1.50000 
AFIX   0 
PART   2 
C57'  1    0.288330    0.442085    0.216601   -31.00000    0.05413 
AFIX  23 
H57C  2    0.280641    0.429704    0.266307   -31.00000   -1.20000 
H57D  2    0.239765    0.493550    0.206641   -31.00000   -1.20000 
AFIX   0 
C58'  1    0.236944    0.340454    0.176750   -31.00000    0.07304 
AFIX  23 
H58C  2    0.289105    0.290258    0.181360   -31.00000   -1.20000 
H58D  2    0.231607    0.353299    0.127086   -31.00000   -1.20000 
AFIX   0 
N59'  5    0.117906    0.286756    0.198217   -31.00000    0.07128 
C60'  1    0.089804    0.176879    0.159336   -31.00000    0.08801 
AFIX 137 
H60D  2    0.125318    0.127735    0.184404   -31.00000   -1.50000 
H60E  2    0.120654    0.181783    0.112869   -31.00000   -1.50000 
H60F  2    0.004926    0.148727    0.155119   -31.00000   -1.50000 
AFIX   0 
C61'  1    0.031790    0.342961    0.175489   -31.00000    0.10518 
AFIX 137 
H61D  2    0.038851    0.410483    0.205666   -31.00000   -1.50000 
H61E  2   -0.046588    0.296349    0.177974   -31.00000   -1.50000 
H61F  2    0.044820    0.360094    0.127446   -31.00000   -1.50000 
PART   0 
  
AFIX   0 
HKLF 4 
  
  
  
  
REM  MRC2385 in P-1 
REM wR2 = 0.2152, GooF = S = 1.028, Restrained GooF = 1.036 for all data 
REM R1 = 0.0688 for 6169 Fo > 4sig(Fo) and 0.1117 for all 10641 data 
REM 722 parameters refined using 364 restraints 
  
END 
  
WGHT      0.0951      0.3211 
  
REM Highest difference peak  0.294,  deepest hole -0.331,  1-sigma level  0.036 
Q1    1   0.0600  0.2178  0.2704  11.00000  0.05    0.29 
Q2    1   0.5509  0.8052  0.4622  11.00000  0.05    0.24 
Q3    1   0.3095  0.7174  0.3297  11.00000  0.05    0.21 
Q4    1   0.1157  0.2858  0.2433  11.00000  0.05    0.20 
Q5    1   0.4929  0.7069  0.5002  11.00000  0.05    0.19 
Q6    1   0.3603  0.7873  0.3924  11.00000  0.05    0.19 
Q7    1   0.2443  0.3656  0.2559  11.00000  0.05    0.18 
Q8    1   0.3852  0.6735  0.4883  11.00000  0.05    0.18 
Q9    1   0.3037  0.6885  0.4412  11.00000  0.05    0.18 
Q10   1   0.4128  0.6569  0.2043  11.00000  0.05    0.17 
;
_shelx_res_checksum              52597

#===END
